# Supplementary material for: Exploring the key microbial changes in the rhizosphere that affect the occurrence of tobacco root-knot nematodes
Source: AMB Express. 2020 Apr 15;10:72. doi: 10.1186/s13568-020-01006-6 (PMC7158972; doi:10.1186/s13568-020-01006-6)
Supplement: Supplementary file 1 — Additional file 1: Table S1. The basic physical and chemical properties of each soil sample. [file 13568_2020_1006_MOESM1_ESM.xlsx]

## Sheet: Sheet1
Table S1. The basic physical and chemical properties of each soil sample
Sample	pH	Organic matter (g/kg)	Available phosphorus (mg/kg)	Quick-acting potassium (mg/kg)	Exchangeable calcium (mg/kg)	Exchangeable magnesium (mg/kg)	Total nitrogen (g/kg)	Total potassium (mg/kg)	Total phosphorus (mg/kg)
H1	5.175	46	32.0804	100.481	1501.89	377.928	0.32505	13978.8	331.625
H2	5.07	77	26.7202	112.462	1502.06	407.225	0.231466	18928.3	299.724
H3	6.225	66.5	24.7915	119.11	1969.7	352.8	0.427424	17779.5	333.711
D1	4.94	85	25.4242	113.765	504.808	46.4284	1.2362	7260.87	973.97
D2	4.975	59.5	144.245	241.77	699.147	47.2118	1.33977	7254.79	1756.69
D3	5.04	39.45	39.8459	191.582	704.975	41.581	1.18001	7770.62	1061.68
D4	5.13	75.5	41.8705	108.363	793.254	72.1307	1.25351	7328.03	1077.91
D5	4.95	70	60.8624	158.523	536.11	44.2566	1.02684	7193.88	1174.63
D6	4.84	50.45	95.9676	553.606	386.622	36.7443	1.44561	7961.93	1755.76
D7	5.02	61.5	34.5198	104.201	470.216	34.9583	1.58581	7988.43	1407.22
D8	5.01	70.5	63.0678	141.723	718.834	45.9965	1.4896	8076.21	1496.24
D9	4.85	30.9	72.4803	198.369	405.894	29.6557	1.28809	7741.14	1625.85
