# Supplementary material for: Exploring the key microbial changes in the rhizosphere that affect the occurrence of tobacco root-knot nematodes
Source: AMB Express. 2020 Apr 15;10:72. doi: 10.1186/s13568-020-01006-6 (PMC7158972; doi:10.1186/s13568-020-01006-6)
Supplement: Supplementary file 2 — Additional file 2: Table S2. Diseased and healthy soil differential bacteria. [file 13568_2020_1006_MOESM2_ESM.xlsx]

## Sheet: Bacteria
Table S2. Diseased and healthy soil differential bacteria
Feature	Log Max Mean Among All the Classes	Top-Rank Class	Log LDA Score	Max Mean
Bacteria.Verrucomicrobia.Spartobacteria.Chthoniobacterales.Chthoniobacteraceae.Chthoniobacter	4.58951	D	4.28298	0.0125549
Bacteria.Verrucomicrobia.Spartobacteria.Chthoniobacterales.Chthoniobacteraceae	4.58951	D	4.28291	0.0125549
Bacteria.Verrucomicrobia.Spartobacteria	4.59494	D	4.25882	0.0125549
Bacteria.Chloroflexi.Ktedonobacteria.C0119	4.51261	D	4.09282	0.0125549
Bacteria.Planctomycetes.Planctomycetacia	4.90628	D	3.90454	0.0125549
Bacteria.Actinobacteria.Actinobacteria.Acidimicrobiales	4.51979	D	3.90163	0.0125549
Bacteria.Bacteroidetes.Sphingobacteriia	4.59106	D	3.82585	0.0125549
Bacteria.Planctomycetes.Planctomycetacia.Planctomycetales.Planctomycetaceae	4.79556	D	3.8033	0.0125549
Bacteria.Planctomycetes.Planctomycetacia.Planctomycetales	4.90628	D	3.79007	0.0125549
Bacteria.Bacteroidetes.Sphingobacteriia.Sphingobacteriales.Chitinophagaceae	4.24056	D	3.75579	0.0125549
Bacteria.Actinobacteria.Actinobacteria.Streptosporangiales.Nocardiopsaceae	4.01556	D	3.70029	0.0125549
Bacteria.Actinobacteria.Actinobacteria.Streptosporangiales.Nocardiopsaceae.Nocardiopsis	4.01213	D	3.69726	0.0125549
Bacteria.Chloroflexi.Caldilineae.Caldilineales	4.07454	D	3.6883	0.0125549
Bacteria.Chloroflexi.Caldilineae.Caldilineales.Caldilineaceae	4.07006	D	3.68663	0.0125549
Bacteria.Chloroflexi.Caldilineae	4.07454	D	3.68347	0.0125549
Bacteria.Firmicutes.Clostridia.Clostridiales.Lachnospiraceae.Mobilitalea	4.06616	D	3.67933	0.0125549
Bacteria.Actinobacteria.Actinobacteria.Catenulisporales.Actinospicaceae	4.35018	D	3.57726	0.0125549
Bacteria.Proteobacteria.Alphaproteobacteria.Rhodospirillales.Acetobacteraceae	4.18574	D	3.57255	0.0125549
Bacteria.Chloroflexi.Thermomicrobia.JG30_KF_CM45	4.13365	D	3.57124	0.0125549
Bacteria.Actinobacteria.Actinobacteria.Catenulisporales	4.35025	D	3.56348	0.0125549
Bacteria.Chloroflexi.Chloroflexia.Chloroflexales.Roseiflexaceae.Roseiflexus	4.03373	D	3.54526	0.0125549
Bacteria.Actinobacteria.Actinobacteria.Catenulisporales.Actinospicaceae.Actinospica	4.35018	D	3.54444	0.0125549
Bacteria.Chloroflexi.Chloroflexia.Chloroflexales.Roseiflexaceae	4.03373	D	3.52336	0.0125549
Bacteria.Bacteroidetes.Sphingobacteriia.Sphingobacteriales.AKYH767	3.83917	D	3.51916	0.0125549
Bacteria.Saccharibacteria	4.46368	D	3.51812	0.0125549
Bacteria.Firmicutes.Clostridia	4.17793	D	3.51464	0.0125549
Bacteria.Chloroflexi.Chloroflexia.Chloroflexales	4.04947	D	3.49616	0.0125549
Bacteria.Actinobacteria.Actinobacteria.Streptomycetales.Streptomycetaceae	3.88431	D	3.49207	0.0125549
Bacteria.Chloroflexi.Ktedonobacteria.Ktedonobacterales.Thermosporotrichaceae.Thermosporothrix	3.816	D	3.45814	0.0125549
Bacteria.Actinobacteria.Actinobacteria.Streptosporangiales	4.04264	D	3.4546	0.0125549
Bacteria.Proteobacteria.Alphaproteobacteria.Caulobacterales	3.99008	D	3.44563	0.0125549
Bacteria.Chloroflexi.JG37_AG_4	3.9053	D	3.4128	0.0125549
Bacteria.Actinobacteria.Actinobacteria.Streptomycetales	3.92498	D	3.41176	0.0125549
Bacteria.Proteobacteria.Betaproteobacteria.Burkholderiales.Comamonadaceae.Comamonas	3.81611	D	3.37135	0.0125549
Bacteria.Chloroflexi.Ktedonobacteria.Ktedonobacterales.1959_1	3.69445	D	3.36114	0.0125549
Bacteria.Acidobacteria.Acidobacteria.Solibacterales	4.11774	D	3.35861	0.0125549
Bacteria.Acidobacteria.Acidobacteria.Solibacterales.Solibacteraceae__Subgroup_3_.Bryobacter	3.96549	D	3.32873	0.0125549
Bacteria.Acidobacteria.Acidobacteria.Blastocatellales.Blastocatellaceae__Subgroup_4_.RB41	3.68594	D	3.3279	0.0125549
Bacteria.Gemmatimonadetes.Gemmatimonadetes.Gemmatimonadales	4.35655	D	3.32131	0.0125549
Bacteria.Proteobacteria.Alphaproteobacteria.Caulobacterales.Caulobacteraceae.Phenylobacterium	3.80071	D	3.3177	0.0125549
Bacteria.Actinobacteria.Actinobacteria.Gaiellales	4.06544	D	3.29759	0.0125549
Bacteria.Chloroflexi.Ktedonobacteria.Ktedonobacterales.FCPS473	3.76962	D	3.25051	0.0125549
Bacteria.Bacteroidetes.Cytophagia.Cytophagales.Cytophagaceae.Adhaeribacter	3.65901	D	3.23429	0.0125549
Bacteria.Chloroflexi	4.21493	D	3.22542	0.0125549
Bacteria.Proteobacteria.Alphaproteobacteria.Rhodospirillales	3.60611	D	3.18928	0.0125549
Bacteria.Proteobacteria.Deltaproteobacteria.Myxococcales.BIrii41	3.6972	D	3.17597	0.0125549
Bacteria.Bacteroidetes.Sphingobacteriia.Sphingobacteriales.Chitinophagaceae.Segetibacter	3.46405	D	3.17131	0.0125549
Bacteria.Proteobacteria.Alphaproteobacteria.Rhodospirillales.DA111	3.99972	D	3.16096	0.0125549
Bacteria.Bacteroidetes.Sphingobacteriia.Sphingobacteriales.Sphingobacteriaceae.Mucilaginibacter	3.49727	D	3.13406	0.0125549
Bacteria.Actinobacteria.Actinobacteria.Coriobacteriales	3.42866	D	3.12326	0.0125549
Bacteria.Actinobacteria.Actinobacteria.Coriobacteriales.Coriobacteriaceae	3.42866	D	3.12273	0.0125549
Bacteria.Bacteroidetes.Cytophagia.Cytophagales.Cytophagaceae.Cytophaga	3.42597	D	3.11937	0.0125549
Bacteria.Chloroflexi.Ktedonobacteria.B12_WMSP1	3.69751	D	3.09125	0.0125549
Bacteria.Proteobacteria.Gammaproteobacteria.Pseudomonadales.Moraxellaceae	3.5648	D	3.09091	0.0125549
Bacteria.Bacteroidetes.Sphingobacteriia.Sphingobacteriales.Chitinophagaceae.Chitinophaga	3.48183	D	3.07885	0.0125549
Bacteria.Cyanobacteria.Cyanobacteria.SubsectionIII.FamilyI_.SubsectionIII	3.61861	D	3.0658	0.0125549
Bacteria.Actinobacteria.Actinobacteria.Corynebacteriales.Nocardiaceae.Nocardia	3.63278	D	3.05626	0.0125549
Bacteria.Gemmatimonadetes.Gemmatimonadetes.Gemmatimonadales.Gemmatimonadaceae	4.14442	D	3.00401	0.0125549
Bacteria.Proteobacteria.Alphaproteobacteria.Caulobacterales.Hyphomonadaceae.Woodsholea	3.46534	D	2.99849	0.0125549
Bacteria.Proteobacteria.Alphaproteobacteria.Rhodospirillales.JG37_AG_20	3.34398	D	2.98498	0.0125549
Bacteria.Proteobacteria.Alphaproteobacteria.Sphingomonadales.JG34_KF_161	3.266	D	2.97654	0.0125549
Bacteria.Proteobacteria.Gammaproteobacteria	3.62217	D	2.97255	0.0125549
Bacteria.Chloroflexi.Ardenticatenia	3.2616	D	2.9437	0.0125549
Bacteria.Proteobacteria.Alphaproteobacteria.Rhodospirillales.Rhodospirillaceae.Inquilinus	3.29071	D	2.92017	0.0125549
Bacteria.Chloroflexi.Ktedonobacteria.Ktedonobacterales	3.88875	D	2.88716	0.0125549
Bacteria.Actinobacteria.Actinobacteria.Solirubrobacterales.Elev_16S_1332	3.61858	D	2.86295	0.0125549
Bacteria.Proteobacteria.Deltaproteobacteria.Myxococcales.Polyangiaceae	3.32127	D	2.86194	0.0125549
Bacteria.Proteobacteria.Alphaproteobacteria.Rhizobiales.Rhizobiales_Incertae_Sedis.Agaricicola	3.15495	D	2.85454	0.0124009
Bacteria.Acidobacteria.Acidobacteria.Unknown_Order_.Acidobacteria.Unknown_Family_	3.16843	D	2.84237	0.0125549
Bacteria.Acidobacteria.Acidobacteria.Unknown_Order_.Acidobacteria.Unknown_Family_.Unknown_Order_.Acidobacteria.Vicinamibacter	3.16843	D	2.84144	0.0125549
Bacteria.Acidobacteria.Acidobacteria.Unknown_Order_	3.16843	D	2.8413	0.0125549
Bacteria.Acidobacteria.Acidobacteria.Unknown_Order_.Acidobacteria.Unknown_Family_.Unknown_Order_	3.16843	D	2.84111	0.0125549
Bacteria.Acidobacteria.Acidobacteria.Unknown_Order_.Acidobacteria.Unknown_Family_.Unknown_Order_.Acidobacteria	3.16843	D	2.84069	0.0125549
Bacteria.Acidobacteria.Acidobacteria.Unknown_Order_.Acidobacteria	3.16843	D	2.83879	0.0125549
Bacteria.Proteobacteria.Alphaproteobacteria.Rhizobiales	3.49472	D	2.83377	0.0125549
Bacteria.Proteobacteria.Alphaproteobacteria.Rhizobiales.Methylobacteriaceae.Methylobacterium	3.24231	D	2.82537	0.0125549
Bacteria.Proteobacteria.Deltaproteobacteria.Desulfurellales.Desulfurellaceae.G55	3.35569	D	2.75093	0.0125549
Bacteria.Proteobacteria.Alphaproteobacteria.Rhizobiales.Xanthobacteraceae.Variibacter	3.08514	D	2.7412	0.0125549
Bacteria.Actinobacteria.Actinobacteria.Kineosporiales.Kineosporiaceae.Quadrisphaera	3.46754	D	2.73879	0.0125549
Bacteria.Proteobacteria.Gammaproteobacteria.Pseudomonadales	3.61432	D	2.72994	0.0125549
Bacteria.Proteobacteria.Betaproteobacteria.Burkholderiales.Oxalobacteraceae.Pseudoduganella	3.21739	D	2.71841	0.0125549
Bacteria.Proteobacteria.Betaproteobacteria.TRA3_20	3.19997	D	2.70084	0.0125549
Bacteria.Proteobacteria	3.27293	D	2.6895	0.0125549
Bacteria.Proteobacteria.Alphaproteobacteria.Rhizobiales.Rhizobiales_Incertae_Sedis.Rhizomicrobium	3.5912	D	2.67884	0.0125549
Bacteria.Actinobacteria.Actinobacteria.Micrococcales.Microbacteriaceae.Lysinimonas	2.96711	D	2.6408	0.0125549
Bacteria.Proteobacteria.Gammaproteobacteria.Xanthomonadales.Xanthomonadales_Incertae_Sedis.Acidibacter	3.20939	D	2.63304	0.0125549
Bacteria.Actinobacteria.Actinobacteria.Kineosporiales	3.46754	D	2.632	0.0125549
Bacteria.Firmicutes.Limnochordia	3.06098	D	2.62229	0.0125549
Bacteria.Firmicutes.Limnochordia.Limnochordales	3.06098	D	2.6215	0.0125549
Bacteria.Firmicutes.Clostridia.Clostridiales.Heliobacteriaceae	3.09633	D	2.57486	0.0125549
Bacteria.Bacteroidetes	2.85586	D	2.56413	0.0124009
Bacteria.Firmicutes.Clostridia.Clostridiales.Heliobacteriaceae.Hydrogenispora	3.09633	D	2.55767	0.0125549
Bacteria.Firmicutes.Limnochordia.Limnochordales.Limnochordaceae.Limnochorda	2.84238	D	2.52035	0.0125549
Bacteria.Proteobacteria.Alphaproteobacteria.Rhizobiales.Brucellaceae.Pseudochrobactrum	2.98952	D	2.51904	0.0125549
Bacteria.Proteobacteria.Alphaproteobacteria.Rhizobiales.Brucellaceae	2.98952	D	2.51297	0.0125549
Bacteria.Tectomicrobia	2.77539	D	2.50741	0.0119441
Bacteria.Bacteroidetes.Sphingobacteriia.Sphingobacteriales.Sphingobacteriaceae.Solitalea	2.8298	D	2.4847	0.0125549
Bacteria.Actinobacteria.Actinobacteria.Solirubrobacterales.0319_6M6	2.80479	D	2.46989	0.0125549
Bacteria.Proteobacteria.Alphaproteobacteria.Rhodospirillales.Acetobacteraceae.Acidisoma	2.84456	D	2.45519	0.0125549
Bacteria.Verrucomicrobia.Opitutae.Opitutae_vadinHA64	2.68604	D	2.42402	0.0119441
Bacteria.Proteobacteria.Alphaproteobacteria.Rickettsiales.Rickettsiales_Incertae_Sedis.Candidatus_Odyssella	2.75572	D	2.42271	0.0125549
Bacteria.Actinobacteria.Actinobacteria.Pseudonocardiales.Pseudonocardiaceae.Saccharopolyspora	2.74265	D	2.40893	0.0125549
Bacteria.Actinobacteria.Actinobacteria.Micromonosporales.Micromonosporaceae.Hamadaea	2.65917	D	2.38463	0.0125549
Bacteria.Proteobacteria.Alphaproteobacteria.Rhizobiales.Hyphomicrobiaceae.Rhodomicrobium	2.67836	D	2.38458	0.0124009
Bacteria.Planctomycetes.Planctomycetacia.Planctomycetales.Planctomycetaceae.Rhodopirellula	2.71363	D	2.369	0.0125549
Bacteria.Actinobacteria.Actinobacteria.Frankiales.Sporichthyaceae	2.8295	D	2.36475	0.0125549
Bacteria.Proteobacteria.Alphaproteobacteria.Rhodospirillales.Rhodospirillaceae.Telmatospirillum	2.57354	D	2.30321	0.0124009
Bacteria.Proteobacteria.Betaproteobacteria.Burkholderiales.Oxalobacteraceae	2.78897	D	2.26764	0.0125549
Bacteria.Actinobacteria.Actinobacteria.Pseudonocardiales.Pseudonocardiaceae.Pseudonocardia	2.81104	D	2.21647	0.0125549
Bacteria.Proteobacteria.Alphaproteobacteria.Rhizobiales.Bradyrhizobiaceae.Rhodopseudomonas	2.53331	D	2.19599	0.0125549
Bacteria.Proteobacteria.Alphaproteobacteria.Caulobacterales.Hyphomonadaceae	2.41081	D	2.16437	0.0119441
Bacteria.Proteobacteria.Deltaproteobacteria.Myxococcales.Eel_36e1D6	2.41532	D	2.15823	0.0119441
Bacteria.Proteobacteria.Betaproteobacteria.Methylophilales.Methylophilaceae.Methylobacillus	2.43491	D	2.13684	0.0125549
Bacteria.Chlamydiae.Chlamydiae.Chlamydiales.Simkaniaceae	2.43686	D	2.09487	0.0125549
Bacteria.Proteobacteria.Gammaproteobacteria.Cellvibrionales.Halieaceae	2.21288	D	2.03399	0.0119441
Bacteria.Chloroflexi.Thermomicrobia.Sphaerobacterales.Sphaerobacteraceae.Nitrolancea	2.26298	D	2.01463	0.0125549
Bacteria.Proteobacteria.Alphaproteobacteria.Rhodobacterales.Rhodobacteraceae	2.32645	D	2.01361	0.0124009
Bacteria.Proteobacteria.Deltaproteobacteria.Oligoflexales	5.0261	H	4.55478	0.0125549
Bacteria.Proteobacteria.Deltaproteobacteria.Oligoflexales.0319_6G20	5.01715	H	4.53639	0.0125549
Bacteria.BRC1	4.41888	H	4.08635	0.0125549
Bacteria.Actinobacteria.Actinobacteria.Propionibacteriales	4.51016	H	3.96109	0.0125549
Bacteria.Actinobacteria.Actinobacteria.Propionibacteriales.Nocardioidaceae	4.51016	H	3.94313	0.0125549
Bacteria.Proteobacteria.Betaproteobacteria	4.12863	H	3.68486	0.0125549
Bacteria.Proteobacteria.Alphaproteobacteria.Rhodospirillales.Rhodospirillales_Incertae_Sedis	4.44856	H	3.67757	0.0125549
Bacteria.Actinobacteria.Actinobacteria.Propionibacteriales.Nocardioidaceae.Nocardioides	4.29512	H	3.67396	0.0125549
Bacteria.Actinobacteria.Actinobacteria.Propionibacteriales.Nocardioidaceae.Kribbella	4.09548	H	3.60938	0.0125549
Bacteria.Proteobacteria.Alphaproteobacteria.Rhodospirillales.Rhodospirillales_Incertae_Sedis.Geminicoccus	4.3753	H	3.60467	0.0125549
Bacteria.Planctomycetes.OM190	3.93345	H	3.59943	0.0125549
Bacteria.Proteobacteria.Deltaproteobacteria.Bdellovibrionales	4.17896	H	3.59824	0.0125549
Bacteria.Armatimonadetes.Chthonomonadetes.Chthonomonadales.Chthonomonadaceae	3.98678	H	3.59623	0.0125549
Bacteria.Armatimonadetes.Chthonomonadetes.Chthonomonadales.Chthonomonadaceae.Chthonomonas	3.98678	H	3.58328	0.0125549
Bacteria.Armatimonadetes.Chthonomonadetes	4.04861	H	3.56335	0.0125549
Bacteria.Proteobacteria.Deltaproteobacteria.Myxococcales.Haliangiaceae	4.13114	H	3.54172	0.0125549
Bacteria.Proteobacteria.Alphaproteobacteria.Rickettsiales.Mitochondria	4.39151	H	3.53559	0.0125549
Bacteria.Proteobacteria.Deltaproteobacteria.Myxococcales.Haliangiaceae.Haliangium	4.13114	H	3.47919	0.0125549
Bacteria.Bacteroidetes.Cytophagia.Cytophagales.Cytophagaceae.Sporocytophaga	3.7974	H	3.46319	0.0125549
Bacteria.Proteobacteria.Deltaproteobacteria.Bdellovibrionales.Bdellovibrionaceae	4.11541	H	3.43439	0.0125549
Bacteria.Proteobacteria.Deltaproteobacteria.Bdellovibrionales.Bdellovibrionaceae.Bdellovibrio	4.10307	H	3.42091	0.0125549
Bacteria.Chloroflexi.Ktedonobacteria.JG30_KF_AS9	4.31632	H	3.41604	0.0125549
Bacteria.Actinobacteria.Actinobacteria.Solirubrobacterales.288_2	3.58929	H	3.31922	0.0124009
Bacteria.Chloroflexi.TK10	4.11756	H	3.29291	0.0125549
Bacteria.Chlorobi.Chlorobia.Chlorobiales.OPB56	3.70579	H	3.28033	0.0125549
Bacteria.Chlorobi.Chlorobia.Chlorobiales	3.70579	H	3.27438	0.0125549
Bacteria.Chlorobi	3.70579	H	3.26161	0.0125549
Bacteria.Planctomycetes.Phycisphaerae	4.17452	H	3.25809	0.0125549
Bacteria.Chlorobi.Chlorobia	3.70579	H	3.2433	0.0125549
Bacteria.Actinobacteria.Actinobacteria	3.65718	H	3.22226	0.0125549
Bacteria.Gemmatimonadetes.Gemmatimonadetes	3.56532	H	3.21691	0.0125549
Bacteria.Proteobacteria.Gammaproteobacteria.HTA4	3.66647	H	3.21291	0.0125549
Bacteria.Actinobacteria.Actinobacteria.Streptosporangiales.Streptosporangiales_Incertae_Sedis	3.5196	H	3.1928	0.0125549
Bacteria.Actinobacteria.Actinobacteria.Streptosporangiales.Streptosporangiales_Incertae_Sedis.Motilibacter	3.5196	H	3.17701	0.0125549
Bacteria.Chloroflexi.KD4_96	3.52329	H	3.15164	0.0125549
Bacteria.Planctomycetes.Planctomycetacia.Planctomycetales.Planctomycetaceae.Planctomyces	3.62798	H	3.13967	0.0125549
Bacteria.Proteobacteria.Gammaproteobacteria.Legionellales	3.96096	H	3.1394	0.0125549
Bacteria.Proteobacteria.Gammaproteobacteria.Legionellales.Coxiellaceae.Aquicella	3.87347	H	3.128	0.0125549
Bacteria.Acidobacteria.Acidobacteria.Acidobacteriales	3.95639	H	3.12703	0.0125549
Bacteria.Bacteroidetes.Sphingobacteriia.Sphingobacteriales.Chitinophagaceae.Ferruginibacter	3.42785	H	3.12371	0.00771011
Bacteria.Latescibacteria	3.83669	H	3.10421	0.0125549
Bacteria.Proteobacteria.Alphaproteobacteria.Rhodospirillales.Rhodospirillaceae.Dongia	3.52153	H	3.08571	0.0125549
Bacteria.Bacteroidetes.Sphingobacteriia.Sphingobacteriales.Sphingobacteriaceae.Sphingobacterium	3.44876	H	3.08311	0.0125549
Bacteria.Bacteroidetes.Sphingobacteriia.Sphingobacteriales.Chitinophagaceae.Flavitalea	3.38617	H	3.07151	0.0119441
Bacteria.Actinobacteria.Actinobacteria.Acidimicrobiales.Acidimicrobiaceae	3.41418	H	3.06779	0.0125549
Bacteria.Armatimonadetes.Fimbriimonadia.Fimbriimonadales.Fimbriimonadaceae	3.6581	H	3.06293	0.0125549
Bacteria.Armatimonadetes.Armatimonadia.Armatimonadales	3.37102	H	3.06051	0.0125549
Bacteria.Armatimonadetes	3.78073	H	3.05871	0.0125549
Bacteria.Armatimonadetes.Armatimonadia	3.37102	H	3.04962	0.0125549
Bacteria.Proteobacteria.Deltaproteobacteria.Myxococcales.mle1_27	3.52611	H	3.02169	0.0125549
Bacteria.Proteobacteria.Alphaproteobacteria.Rhizobiales.Phyllobacteriaceae	3.2868	H	3.00471	0.0125549
Bacteria.Armatimonadetes.Fimbriimonadia	3.6581	H	3.00259	0.0125549
Bacteria.Firmicutes.Clostridia.Clostridiales.Clostridiaceae_1.Clostridium_sensu_stricto_1	3.36656	H	2.99811	0.0125549
Bacteria.Bacteroidetes.Sphingobacteriia.Sphingobacteriales.Chitinophagaceae.Flavisolibacter	3.51335	H	2.98421	0.0125549
Bacteria.Proteobacteria.Alphaproteobacteria.Rhizobiales.JG34_KF_361	3.24069	H	2.9639	0.00537772
Bacteria.Proteobacteria.Deltaproteobacteria.Bdellovibrionales.Bacteriovoracaceae	3.3129	H	2.93688	0.0125549
Bacteria.Proteobacteria.Betaproteobacteria.Burkholderiales.Burkholderiaceae.Burkholderia_Paraburkholderia	3.27821	H	2.93583	0.0125549
Bacteria.Proteobacteria.Alphaproteobacteria.Rhodobacterales.Rhodobacteraceae.Paracoccus	3.32338	H	2.93579	0.0125549
Bacteria.Proteobacteria.Deltaproteobacteria.Oligoflexales.053A03_B_DI_P58	3.29995	H	2.9355	0.0125549
Bacteria.Parcubacteria	3.29751	H	2.93177	0.0125549
Bacteria.Actinobacteria.Actinobacteria.Micrococcales	3.48685	H	2.92872	0.0125549
Bacteria.Proteobacteria.Betaproteobacteria.Nitrosomonadales.Nitrosomonadaceae	3.47807	H	2.9244	0.0125549
Bacteria.Bacteroidetes.Sphingobacteriia.Sphingobacteriales.env_OPS_17	3.34763	H	2.91968	0.0125549
Bacteria.Planctomycetes.Phycisphaerae.Tepidisphaerales.Tepidisphaeraceae	3.97803	H	2.91057	0.0125549
Bacteria.Proteobacteria.Betaproteobacteria.Burkholderiales.Burkholderiaceae	3.3231	H	2.89837	0.0125549
Bacteria.Proteobacteria.Deltaproteobacteria.Bdellovibrionales.Bacteriovoracaceae.Peredibacter	3.29453	H	2.89133	0.0125549
Bacteria.Actinobacteria.Actinobacteria.Micrococcales.Demequinaceae	3.17534	H	2.89049	0.00105131
Bacteria.Actinobacteria.Actinobacteria.Frankiales.Geodermatophilaceae	3.3261	H	2.8771	0.0125549
Bacteria.Actinobacteria.Actinobacteria.Micrococcales.Demequinaceae.Demequina	3.17534	H	2.8766	0.00105131
Bacteria.Proteobacteria.Alphaproteobacteria.Rhodobacterales	3.34298	H	2.87657	0.0125549
Bacteria.Proteobacteria.Gammaproteobacteria.Pseudomonadales.Pseudomonadaceae.Pseudomonas	3.23128	H	2.87489	0.0125549
Bacteria.Proteobacteria.Gammaproteobacteria.Pseudomonadales.Pseudomonadaceae	3.23128	H	2.87037	0.0125549
Bacteria.Firmicutes.Bacilli.Bacillales.Alicyclobacillaceae.Tumebacillus	3.35916	H	2.84952	0.0125549
Bacteria.Actinobacteria.Actinobacteria.Solirubrobacterales	3.30002	H	2.84574	0.0125549
Bacteria.Proteobacteria.Gammaproteobacteria.Xanthomonadales.Xanthomonadaceae.Mizugakiibacter	3.19271	H	2.8435	0.0125549
Bacteria.Proteobacteria.Gammaproteobacteria.Xanthomonadales.Xanthomonadales_Incertae_Sedis	3.23148	H	2.8308	0.0125549
Bacteria.Bacteroidetes.Cytophagia.Cytophagales.Cytophagaceae.Ohtaekwangia	3.49187	H	2.82688	0.0125549
Bacteria.Firmicutes.Clostridia.Clostridiales.Peptococcaceae.Desulfosporosinus	3.13434	H	2.81672	0.0125549
Bacteria.Acidobacteria.Acidobacteria.Acidobacteriales.Acidobacteriaceae__Subgroup_1_.Edaphobacter	3.24356	H	2.80672	0.0125549
Bacteria.Chloroflexi.Chloroflexia.Kallotenuales.AKIW781	3.41403	H	2.79223	0.0125549
Bacteria.Proteobacteria.Deltaproteobacteria.Myxococcales.Blfdi19	3.2468	H	2.78965	0.0125549
Bacteria.TM6__Dependentiae_	3.24385	H	2.78615	0.0125549
Bacteria.Actinobacteria.Actinobacteria.Acidimicrobiales.Acidimicrobiales_Incertae_Sedis	3.11866	H	2.7641	0.0125549
Bacteria.Chloroflexi.Chloroflexia.Kallotenuales	3.41403	H	2.75785	0.0125549
Bacteria.Actinobacteria.Actinobacteria.Acidimicrobiales.Acidimicrobiales_Incertae_Sedis.Candidatus_Microthrix	3.10638	H	2.75064	0.0125549
Bacteria.Actinobacteria.Actinobacteria.Corynebacteriales.Nocardiaceae.Smaragdicoccus	3.01964	H	2.7459	0.00105131
Bacteria.Actinobacteria.Actinobacteria.Solirubrobacterales.Solirubrobacteraceae.Solirubrobacter	3.05375	H	2.73542	0.0125549
Bacteria.Actinobacteria.Actinobacteria.Solirubrobacterales.Solirubrobacteraceae	3.05375	H	2.72674	0.0125549
Bacteria.Verrucomicrobia	3.11875	H	2.72114	0.0125549
Bacteria.Firmicutes.Clostridia.Clostridiales.Peptococcaceae	3.16067	H	2.70431	0.0125549
Bacteria.Firmicutes.Bacilli.Bacillales.Paenibacillaceae.Cohnella	3.06756	H	2.70402	0.0125549
Bacteria.GAL15	3.16077	H	2.70358	0.0125549
Bacteria.Planctomycetes.Phycisphaerae.Tepidisphaerales	3.97803	H	2.69588	0.0125549
Bacteria.Firmicutes.Bacilli.Bacillales.Paenibacillaceae.Thermobacillus	3.25294	H	2.673	0.0125549
Bacteria.Firmicutes.Clostridia.Halanaerobiales.ODP1230B8_23	3.11873	H	2.65525	0.0125549
Bacteria.Chloroflexi.Ktedonobacteria.Ktedonobacterales.Ktedonobacteraceae	3.1571	H	2.65499	0.0125549
Bacteria.Proteobacteria.Gammaproteobacteria.Xanthomonadales.Solimonadaceae.Polycyclovorans	3.1642	H	2.65318	0.0125549
Bacteria.Verrucomicrobia.Verrucomicrobiae	3.25557	H	2.64711	0.0125549
Bacteria.Bacteroidetes.Flavobacteriia.Flavobacteriales.Flavobacteriaceae.Flavobacterium	3.32088	H	2.64699	0.0125549
Bacteria.RBG_1__Zixibacteria_	1.56248	H	2.64502	0.00105131
Bacteria.Actinobacteria.Actinobacteria.Streptomycetales.Streptomycetaceae.Streptomyces	3.20586	H	2.64303	0.0125549
Bacteria.Proteobacteria.Alphaproteobacteria.Rhizobiales.Phyllobacteriaceae.Mesorhizobium	3.01459	H	2.6411	0.0125549
Bacteria.Bacteroidetes.Sphingobacteriia.Sphingobacteriales.Chitinophagaceae.Terrimonas	3.0634	H	2.6219	0.0125549
Bacteria.Proteobacteria.Alphaproteobacteria.Rhizobiales.Hyphomicrobiaceae.Pedomicrobium	3.00946	H	2.61919	0.0125549
Bacteria.Verrucomicrobia.Spartobacteria.Chthoniobacterales.DA101_soil_group	3.0585	H	2.61403	0.0125549
Bacteria.Verrucomicrobia.Spartobacteria.Chthoniobacterales.Xiphinematobacteraceae.Candidatus_Xiphinematobacter	2.91796	H	2.6111	0.0124009
Bacteria.Cyanobacteria.Cyanobacteria.SubsectionIV.FamilyI_.SubsectionIV	3.07649	H	2.61017	0.0125549
Bacteria.Cyanobacteria.Cyanobacteria.SubsectionIV.FamilyI_	3.10646	H	2.60497	0.0125549
Bacteria.Bacteroidetes.Flavobacteriia.Flavobacteriales.Flavobacteriaceae	3.32338	H	2.60176	0.0125549
Bacteria.Bacteroidetes.Sphingobacteriia.Sphingobacteriales	3.13819	H	2.60032	0.0125549
Bacteria.Proteobacteria.Deltaproteobacteria.Myxococcales.MSB_4B10	2.94257	H	2.59992	0.0125549
Bacteria.Proteobacteria.Deltaproteobacteria.Myxococcales.P3OB_42	3.07673	H	2.59965	0.0125549
Bacteria.Verrucomicrobia.Spartobacteria.Chthoniobacterales.Xiphinematobacteraceae	2.91796	H	2.59707	0.0124009
Bacteria.Verrucomicrobia.Verrucomicrobiae.Verrucomicrobiales	3.25557	H	2.58883	0.0125549
Bacteria.Chloroflexi.Ktedonobacteria.Ktedonobacterales.G12_WMSP1	2.89147	H	2.5874	0.00964536
Bacteria.Acidobacteria.Acidobacteria.Acidobacteriales.Acidobacteriaceae__Subgroup_1_.Granulicella	2.87101	H	2.55882	0.00297656
Bacteria.Actinobacteria.Actinobacteria.Corynebacteriales.Nocardiaceae.Rhodococcus	2.91839	H	2.55291	0.0125549
Bacteria.Proteobacteria.Alphaproteobacteria.Rhizobiales.Rhizobiales_Incertae_Sedis.Nordella	2.82583	H	2.55178	0.00297656
Bacteria.Proteobacteria.Deltaproteobacteria.Myxococcales.Myxococcaceae.Myxococcus	2.81807	H	2.54948	0.00964536
Bacteria.Firmicutes.Clostridia.Halanaerobiales	3.11873	H	2.53788	0.0125549
Bacteria.Nitrospirae.Nitrospira	2.8983	H	2.53585	0.0125549
Bacteria.Proteobacteria.Alphaproteobacteria.Rhodospirillales.Acetobacteraceae.Acidiphilium	2.83404	H	2.53537	0.00537772
Bacteria.Chloroflexi.SHA_26	2.81762	H	2.52703	0.0110546
Bacteria.Nitrospirae	2.8983	H	2.52687	0.0125549
Bacteria.Proteobacteria.Betaproteobacteria.Hydrogenophilales.Hydrogenophilaceae.Thiobacillus	2.08558	H	2.5225	0.00105131
Bacteria.Verrucomicrobia.Verrucomicrobiae.Verrucomicrobiales.Verrucomicrobiaceae	3.03485	H	2.50521	0.0125549
Bacteria.Nitrospirae.Nitrospira.Nitrospira	2.8983	H	2.49914	0.0125549
Bacteria.Planctomycetes.Phycisphaerae.CCM11a	2.80956	H	2.48135	0.00771011
Bacteria.Chloroflexi.Chloroflexia.Chloroflexales.Chloroflexaceae.Chloronema	2.82571	H	2.47742	0.0125549
Bacteria.Chloroflexi.Chloroflexia.Chloroflexales.Chloroflexaceae	2.82571	H	2.46564	0.0125549
Bacteria.Chloroflexi.SBR2076	3.20258	H	2.46222	0.0125549
Bacteria.Chloroflexi.Thermomicrobia.Sphaerobacterales.Sphaerobacteraceae	2.7191	H	2.45618	0.00297656
Bacteria.Actinobacteria.Actinobacteria.Streptosporangiales.Thermomonosporaceae.Actinocorallia	2.81803	H	2.44617	0.0125549
Bacteria.Acidobacteria.Acidobacteria.Blastocatellales.Blastocatellaceae__Subgroup_4_.Stenotrophobacter	2.69806	H	2.43439	0.0125549
Bacteria.Firmicutes.Bacilli.Bacillales.Thermoactinomycetaceae.Thermoactinomyces	2.69752	H	2.42224	0.00105131
Bacteria.Proteobacteria.Gammaproteobacteria.Oceanospirillales.Oceanospirillaceae.Pseudohongiella	2.74827	H	2.42183	0.0125549
Bacteria.Proteobacteria.Gammaproteobacteria.Oceanospirillales.Oceanospirillaceae	2.74827	H	2.40631	0.0125549
Bacteria.Actinobacteria.Actinobacteria.Micrococcales.Cellulomonadaceae.Cellulomonas	2.66513	H	2.40019	0.00105131
Bacteria.Proteobacteria.Gammaproteobacteria.Oceanospirillales	2.74827	H	2.39451	0.0125549
Bacteria.Actinobacteria.Actinobacteria.Micrococcales.Cellulomonadaceae	2.68745	H	2.38941	0.00964536
Bacteria.Actinobacteria.Actinobacteria.Frankiales	2.66536	H	2.3859	0.00537772
Bacteria.Actinobacteria.Actinobacteria.Acidimicrobiales.Acidimicrobiaceae.CL500_29_marine_group	2.70842	H	2.35136	0.0110546
Bacteria.Planctomycetes.Phycisphaerae.CPla_3_termite_group	2.66515	H	2.34104	0.00771011
Bacteria.Proteobacteria.Betaproteobacteria.Burkholderiales.Oxalobacteraceae.Massilia	2.61707	H	2.31772	0.00297656
Bacteria.Bacteroidetes.Sphingobacteriia.Sphingobacteriales.Chitinophagaceae.Sediminibacterium	1.68798	H	2.29947	0.00105131
Bacteria.Planctomycetes.Phycisphaerae.Phycisphaerales.Phycisphaeraceae.AKYG587	2.54765	H	2.29424	0.00105131
Bacteria.Proteobacteria.Alphaproteobacteria.Rhizobiales.Rhizobiales_Incertae_Sedis.Bauldia	2.64136	H	2.28745	0.0125549
Bacteria.Proteobacteria.Deltaproteobacteria.SAR324_clade_Marine_group_B_	2.65315	H	2.28174	0.0125549
Bacteria.Proteobacteria.Alphaproteobacteria.Caulobacterales.Caulobacteraceae	2.59065	H	2.26548	0.0125549
Bacteria.Proteobacteria.Deltaproteobacteria.Myxococcales.VHS_B3_70	1.68798	H	2.26516	0.00105131
Bacteria.Chloroflexi.Thermomicrobia.Sphaerobacterales	2.73878	H	2.25134	0.0125549
Bacteria.Planctomycetes.Phycisphaerae.Phycisphaerales.Phycisphaeraceae	2.6039	H	2.24876	0.0125549
Bacteria.Verrucomicrobia.OPB35_soil_group.Unknown_Order_	2.54761	H	2.24713	0.0110546
Bacteria.Bacteroidetes.Cytophagia.Cytophagales.Cytophagaceae.Spirosoma	2.51611	H	2.24658	0.00105131
Bacteria.Verrucomicrobia.OPB35_soil_group.Unknown_Order_.OPB35_soil_group.Unknown_Family_.Unknown_Order_	2.54761	H	2.23986	0.0110546
Bacteria.Chloroflexi.Gitt_GS_136	2.51672	H	2.23786	0.0119441
Bacteria.Verrucomicrobia.OPB35_soil_group.Unknown_Order_.OPB35_soil_group.Unknown_Family_	2.54761	H	2.23734	0.0110546
Bacteria.Proteobacteria.Alphaproteobacteria.Rickettsiales.Rickettsiaceae	2.51629	H	2.23645	0.00105131
Bacteria.Acidobacteria.Acidobacteria.Holophagales.Holophagaceae	2.28944	H	2.23615	0.00105131
Bacteria.Verrucomicrobia.OPB35_soil_group.Unknown_Order_.OPB35_soil_group	2.54761	H	2.23195	0.0110546
Bacteria.Verrucomicrobia.OPB35_soil_group.Unknown_Order_.OPB35_soil_group.Unknown_Family_.Unknown_Order_.OPB35_soil_group	2.54761	H	2.23138	0.0110546
Bacteria.Proteobacteria.Alphaproteobacteria.Rhizobiales.KF_JG30_B3	2.46569	H	2.23136	0.0119441
Bacteria.Verrucomicrobia.OPB35_soil_group.Unknown_Order_.OPB35_soil_group.Unknown_Family_.Unknown_Order_.OPB35_soil_group.Pedosphaera	2.54761	H	2.22791	0.0110546
Bacteria.Actinobacteria.Actinobacteria.Streptosporangiales.Streptosporangiaceae	2.5169	H	2.21602	0.0119441
Bacteria.Verrucomicrobia.Spartobacteria.Chthoniobacterales.LD29	2.59119	H	2.20948	0.0124009
Bacteria.Proteobacteria.Alphaproteobacteria.Sphingomonadales	2.50039	H	2.20723	0.0110546
Bacteria.Actinobacteria.Actinobacteria.Rubrobacterales.Rubrobacteriaceae.Rubrobacter	2.42797	H	2.19966	0.00537772
Bacteria.Actinobacteria.Actinobacteria.Micrococcales.Intrasporangiaceae	2.44669	H	2.19845	0.00771011
Bacteria.Chlamydiae.Chlamydiae.Chlamydiales.Chlamydiales_Incertae_Sedis.Estrella	2.53249	H	2.19105	0.00964536
Bacteria.Actinobacteria.Actinobacteria.Rubrobacterales.Rubrobacteriaceae	2.42797	H	2.1898	0.00537772
Bacteria.Proteobacteria.Alphaproteobacteria.Rhizobiales.Xanthobacteraceae.Labrys	2.28962	H	2.18312	0.0110546
Bacteria.Proteobacteria.Alphaproteobacteria.Rhodospirillales.AKYH478	2.48366	H	2.18026	0.00771011
Bacteria.Proteobacteria.Alphaproteobacteria.Rhizobiales.Xanthobacteraceae	2.5327	H	2.17703	0.0125549
Bacteria.Proteobacteria.Gammaproteobacteria.Xanthomonadales.Nevskiaceae	2.40744	H	2.17626	0.00105131
Bacteria.Chlamydiae.Chlamydiae.Chlamydiales.Chlamydiales_Incertae_Sedis	2.53249	H	2.17615	0.00964536
Bacteria.Proteobacteria.Alphaproteobacteria.Caulobacterales.Caulobacteraceae.Brevundimonas	2.42762	H	2.17376	0.00964536
Bacteria.Actinobacteria.Actinobacteria.Rubrobacterales	2.42797	H	2.17158	0.00537772
Bacteria.Bacteroidetes.Sphingobacteriia.Sphingobacteriales.Chitinophagaceae.Lacibacter	2.3857	H	2.15828	0.00105131
Bacteria.Firmicutes.Bacilli.Bacillales.Sporolactobacillaceae	1.78465	H	2.15489	0.00105131
Bacteria.Proteobacteria.Alphaproteobacteria.Sphingomonadales.Sphingomonadaceae.Sphingomonas	2.66569	H	2.13864	0.0125549
Bacteria.Proteobacteria.Alphaproteobacteria.Rhizobiales.Hyphomicrobiaceae.Devosia	2.16454	H	2.13699	0.0119441
Bacteria.Proteobacteria.Betaproteobacteria.Burkholderiales.Oxalobacteraceae.Duganella	2.4274	H	2.13214	0.00537772
Bacteria.Proteobacteria.Gammaproteobacteria.Xanthomonadales.Xanthomonadaceae.Dokdonella	2.23126	H	2.13048	0.00771011
Bacteria.Acidobacteria.Acidobacteria.Holophagales	2.28944	H	2.12773	0.00105131
Bacteria.Acidobacteria.Acidobacteria.Solibacterales.Solibacteraceae__Subgroup_3_.Elev_16S_1166	2.42753	H	2.12757	0.00537772
Bacteria.Acidobacteria.Acidobacteria.Blastocatellales.Blastocatellaceae__Subgroup_4_.Blastocatella	2.36388	H	2.12261	0.00105131
Bacteria.Actinobacteria.Actinobacteria.Frankiales.Geodermatophilaceae.Geodermatophilus	2.36387	H	2.12111	0.00105131
Bacteria.Actinobacteria.Actinobacteria.Pseudonocardiales.Pseudonocardiaceae.Amycolatopsis	2.44715	H	2.11963	0.0125549
Bacteria.Proteobacteria.Alphaproteobacteria.Rhizobiales.Roseiarcaceae.Roseiarcus	1.98805	H	2.11301	0.00105131
Bacteria.Proteobacteria.Betaproteobacteria.B1_7BS	2.44682	H	2.11176	0.0125549
Bacteria.Actinobacteria.Actinobacteria.Micrococcales.Intrasporangiaceae.Oryzihumus	2.34138	H	2.10207	0.00105131
Bacteria.Proteobacteria.Gammaproteobacteria.Xanthomonadales.Solimonadaceae	2.36433	H	2.09673	0.00297656
Bacteria.Actinobacteria.Actinobacteria.Micromonosporales.Micromonosporaceae.Stackebrandtia	2.31601	H	2.07615	0.00297656
Bacteria.Bacteroidetes.Sphingobacteriia.Sphingobacteriales.NS11_12_marine_group	2.31573	H	2.07607	0.00964536
Bacteria.Chloroflexi.Chloroflexia.Herpetosiphonales	2.50013	H	2.06549	0.0125549
Bacteria.Firmicutes.Clostridia.Clostridiales.Family_XVIII	2.28962	H	2.06454	0.00105131
Bacteria.Chloroflexi.Chloroflexia.Herpetosiphonales.Herpetosiphonaceae.Herpetosiphon	2.50013	H	2.05326	0.0125549
Bacteria.Chloroflexi.Chloroflexia.Herpetosiphonales.Herpetosiphonaceae	2.50013	H	2.04718	0.0125549
Bacteria.Proteobacteria.Betaproteobacteria.Nitrosomonadales.Nitrosomonadaceae.Nitrosomonas	2.53277	H	2.04003	0.0124009
Bacteria.Proteobacteria.Betaproteobacteria.Hydrogenophilales	2.08558	H	2.03598	0.00105131
Bacteria.Proteobacteria.Alphaproteobacteria.Rhizobiales.Rhizobiales_Incertae_Sedis.Alsobacter	2.29004	H	2.02004	0.00771011
Bacteria.Bacteroidetes.Sphingobacteriia.Sphingobacteriales.CWT_CU03_E12	2.16478	H	2.01588	0.00537772
Bacteria.Actinobacteria.Actinobacteria.Streptosporangiales.Thermomonosporaceae	2.2316	H	2.0097	0.00105131
Bacteria.Actinobacteria.Actinobacteria.Streptosporangiales.Streptosporangiaceae.Sinosporangium	2.34073	H	2.00807	0.00771011
