# Supplementary material for: Exploring the key microbial changes in the rhizosphere that affect the occurrence of tobacco root-knot nematodes
Source: AMB Express. 2020 Apr 15;10:72. doi: 10.1186/s13568-020-01006-6 (PMC7158972; doi:10.1186/s13568-020-01006-6)
Supplement: Supplementary file 3 — Additional file 3: Table S3. Diseased and healthy soil differential fungi. [file 13568_2020_1006_MOESM3_ESM.xlsx]

## Sheet: Fungi
Table S3. Diseased and healthy soil differential fungi
Feature	Log Max Mean Among All the Classes	Top-Rank Class	Log LDA Score	Max Mean
Fungi.Ascomycota.Eurotiomycetes.Eurotiales.Trichocomaceae	6.39099	D	6.0606	0.0125549
Fungi.Ascomycota.Sordariomycetes.Hypocreales.Clavicipitaceae	6.26693	D	5.85229	0.0125549
Fungi.Ascomycota.Sordariomycetes.Hypocreales.Clavicipitaceae.Claviceps	6.2277	D	5.80236	0.0125549
Fungi.Ascomycota.Sordariomycetes.Hypocreales.Hypocreaceae	5.7617	D	5.38675	0.0125549
Fungi.Ascomycota.Sordariomycetes.Hypocreales.Hypocreaceae.Hypocrea	5.7617	D	5.38209	0.0125549
Fungi.Ascomycota.Eurotiomycetes.Eurotiales	5.54599	D	5.23088	0.0125549
Fungi.Ascomycota.Sordariomycetes.Sordariales.Coniochaetaceae	5.65823	D	5.16965	0.0125549
Fungi.Ascomycota.Sordariomycetes.Sordariales.Coniochaetaceae.Coniochaeta	5.65823	D	5.16841	0.0125549
Fungi.Ascomycota.Sordariomycetes.Hypocreales.Clavicipitaceae.Metarhizium	5.20326	D	4.87253	0.0125549
Fungi.Basidiomycota.Agaricomycetes	5.23324	D	4.74322	0.0125549
Fungi.Ascomycota.Eurotiomycetes	4.71794	D	4.56787	0.0125549
Fungi.Ascomycota.Eurotiomycetes.Onygenales.Onygenaceae	3.79447	D	4.38647	0.0119441
Fungi.Ascomycota.Eurotiomycetes.Onygenales	3.79447	D	4.38647	0.0119441
Fungi.Basidiomycota.Microbotryomycetes	4.60361	D	4.32711	0.0125549
Fungi.Ascomycota.Saccharomycetes.Saccharomycetales.Dipodascaceae.Galactomyces	3.65051	H	5.34955	0.00297656
Fungi.Ascomycota.Sordariomycetes	6.09169	H	5.6093	0.0125549
Fungi.Ascomycota.Saccharomycetes.Saccharomycetales.Dipodascaceae	3.65051	H	5.35103	0.00297656
Fungi.Ascomycota.Dothideomycetes.Capnodiales.Davidiellaceae.Cladosporium	5.74918	H	5.31038	0.0125549
Fungi.Ascomycota.Dothideomycetes.Capnodiales.Davidiellaceae	5.74918	H	5.2893	0.0125549
Fungi.Ascomycota.Sordariomycetes.Hypocreales	5.35237	H	5.03519	0.0125549
Fungi.Ascomycota.Dothideomycetes.Capnodiales	4.16732	H	4.98416	0.0110546
Fungi.Basidiomycota.Tremellomycetes.Cystofilobasidiales	4.39925	H	4.86405	0.0125549
Fungi.Basidiomycota.Tremellomycetes.Cystofilobasidiales.Cystofilobasidiaceae	4.3859	H	4.76443	0.0125549
