# Supplementary material for: Exploring the key microbial changes in the rhizosphere that affect the occurrence of tobacco root-knot nematodes
Source: AMB Express. 2020 Apr 15;10:72. doi: 10.1186/s13568-020-01006-6 (PMC7158972; doi:10.1186/s13568-020-01006-6)
Supplement: Supplementary file 5 — Additional file 5: Table S4. Difference bacteria between Bs and P_D. [file 13568_2020_1006_MOESM5_ESM.xlsx]

## Sheet: Sheet1
Table S4. Difference bacteria between Bs and P_D
Feature						Log Max Mean Among All the Classes	Top-Rank Class	Log LDA Score	Max Mean
Bacteria	Proteobacteria	Betaproteobacteria	Burkholderiales	Oxalobacteraceae	Pseudoduganella	5.36482	BS	5.06711	0.0463016
Bacteria	Proteobacteria	Alphaproteobacteria	Sphingomonadales	Erythrobacteraceae	Altererythrobacter	5.85604	BS	5.54981	0.0463016
Bacteria	Bacteroidetes	Sphingobacteriia	Sphingobacteriales	Chitinophagaceae	Lacibacter	4.99045	BS	5.40537	0.036904
Bacteria	Proteobacteria	Betaproteobacteria	Rhodocyclales	Rhodocyclaceae	Azoarcus	4.71312	BS	5.43438	0.036904
Bacteria	Proteobacteria	Gammaproteobacteria	Xanthomonadales	Xanthomonadaceae	Dokdonella	5.85463	P_D	5.514	0.0495346
Bacteria	Firmicutes	Clostridia	Clostridiales	Ruminococcaceae	Acetivibrio	4.19021	BS	5.40201	0.036904
Bacteria	Proteobacteria	Alphaproteobacteria	Rhizobiales	Hyphomicrobiaceae	Rhodoplanes	4.94484	P_D	4.85471	0.0495346
Bacteria	Bacteroidetes	Cytophagia	Cytophagales	Cytophagaceae	Rhodocytophaga	4.95034	BS	4.8688	0.0495346
Bacteria	Actinobacteria	Actinobacteria	Corynebacteriales	Nocardiaceae	Rhodococcus	5.9019	P_D	5.40606	0.0495346
Bacteria	Firmicutes	Bacilli	Bacillales	Alicyclobacillaceae	Tumebacillus	6.29697	P_D	5.81114	0.0495346
Bacteria	Proteobacteria	Alphaproteobacteria	Rhizobiales	Xanthobacteraceae	Pseudolabrys	6.71702	P_D	6.32623	0.0495346
Bacteria	Proteobacteria	Deltaproteobacteria	Bdellovibrionales	Bdellovibrionaceae	OM27_clade	5.30548	BS	4.7935	0.0495346
Bacteria	Bacteroidetes	Cytophagia	Cytophagales	Cytophagaceae	Dyadobacter	5.62473	BS	5.31206	0.0495346
Bacteria	Proteobacteria	Alphaproteobacteria	Rhizobiales	Methylobacteriaceae	Psychroglaciecola	4.36926	BS	5.30386	0.036904
Bacteria	Verrucomicrobia	Verrucomicrobiae	Verrucomicrobiales	Verrucomicrobiaceae	Prosthecobacter	5.44131	BS	5.21221	0.0495346
Bacteria	Proteobacteria	Gammaproteobacteria	Legionellales	Coxiellaceae	Coxiella	4.59722	P_D	4.93349	0.0463016
Bacteria	Actinobacteria	Actinobacteria	Acidimicrobiales	Acidimicrobiales_Incertae_Sedis	Aciditerrimonas	4.72861	BS	4.77999	0.0495346
Bacteria	Proteobacteria	Betaproteobacteria	Burkholderiales	Comamonadaceae	Diaphorobacter	6.67729	BS	6.33703	0.0495346
Bacteria	Proteobacteria	Gammaproteobacteria	Xanthomonadales	Xanthomonadaceae	Pseudoxanthomonas	5.48665	BS	5.1224	0.0495346
Bacteria	Actinobacteria	Actinobacteria	Catenulisporales	Catenulisporaceae	Catenulispora	4.6756	P_D	4.69012	0.0495346
Bacteria	Actinobacteria	Actinobacteria	Micrococcales	Demequinaceae	Demequina	4.75882	P_D	4.81127	0.0495346
Bacteria	Proteobacteria	Gammaproteobacteria	Cellvibrionales	Cellvibrionaceae	Cellvibrio	5.01801	BS	4.56308	0.0495346
Bacteria	Firmicutes	Erysipelotrichia	Erysipelotrichales	Erysipelotrichaceae	Turicibacter	5.10381	BS	4.98914	0.0495346
Bacteria	Proteobacteria	Alphaproteobacteria	Rhodobacterales	Rhodobacteraceae	Rubellimicrobium	5.68643	BS	5.37234	0.036904
Bacteria	Proteobacteria	Alphaproteobacteria	Rhizobiales	Rhizobiales_Incertae_Sedis	Rhizomicrobium	6.31052	P_D	5.90863	0.0495346
Bacteria	Proteobacteria	Alphaproteobacteria	Rhodobacterales	Rhodobacteraceae	Paracoccus	4.69376	BS	5.10774	0.0463016
Bacteria	Proteobacteria	Alphaproteobacteria	Sphingomonadales	Sphingomonadaceae	Sphingomonas	7.3185	P_D	6.54583	0.0495346
Bacteria	Actinobacteria	Actinobacteria	Streptomycetales	Streptomycetaceae	Streptomyces	6.62976	P_D	6.03172	0.0495346
Bacteria	Proteobacteria	Gammaproteobacteria	Pseudomonadales	Pseudomonadaceae	Pseudomonas	7.02402	BS	6.64444	0.0495346
Bacteria	Proteobacteria	Gammaproteobacteria	Xanthomonadales	Xanthomonadaceae	Panacagrimonas	4.63781	BS	4.7693	0.0495346
Bacteria	Acidobacteria	Acidobacteria	Solibacterales	Solibacteraceae__Subgroup_3_	AKIW659	4.32306	P_D	5.22981	0.036904
Bacteria	Firmicutes	Bacilli	Bacillales	Thermoactinomycetaceae	Planifilum	4.75597	P_D	4.65895	0.0495346
Bacteria	Bacteroidetes	Sphingobacteriia	Sphingobacteriales	Chitinophagaceae	Crenotalea	4.61256	P_D	4.91979	0.036904
Bacteria	Proteobacteria	Alphaproteobacteria	Rhizobiales	Methylocystaceae	Pleomorphomonas	4.27045	BS	4.82517	0.0463016
Bacteria	Proteobacteria	Gammaproteobacteria	Xanthomonadales	Xanthomonadaceae	Arenimonas	5.39132	BS	4.84428	0.0495346
Bacteria	Bacteroidetes	Sphingobacteriia	Sphingobacteriales	Sphingobacteriaceae	Mucilaginibacter	5.86593	P_D	5.30891	0.0495346
Bacteria	Bacteroidetes	Flavobacteriia	Flavobacteriales	Cryomorphaceae	Fluviicola	4.47263	BS	4.88512	0.036904
Bacteria	Actinobacteria	Actinobacteria	Kineosporiales	Kineosporiaceae	Angustibacter	5.63562	P_D	5.28465	0.0495346
Bacteria	Proteobacteria	Alphaproteobacteria	Caulobacterales	Hyphomonadaceae	Hirschia	5.75643	BS	5.36841	0.0495346
Bacteria	Proteobacteria	Betaproteobacteria	Burkholderiales	Burkholderiaceae	Pandoraea	5.49541	BS	5.18952	0.0463016
Bacteria	Actinobacteria	Actinobacteria	Pseudonocardiales	Pseudonocardiaceae	Kutzneria	4.49202	P_D	5.61041	0.036904
Bacteria	Firmicutes	Bacilli	Bacillales	Bacillaceae	Bacillus	7.62181	BS	7.18579	0.0495346
Bacteria	Proteobacteria	Betaproteobacteria	Rhodocyclales	Rhodocyclaceae	Uliginosibacterium	5.76262	P_D	5.50286	0.0463016
Bacteria	Actinobacteria	Actinobacteria	Pseudonocardiales	Pseudonocardiaceae	Saccharothrix	5.55533	BS	5.21526	0.0495346
Bacteria	Proteobacteria	Gammaproteobacteria	Xanthomonadales	Xanthomonadales_Incertae_Sedis	Acidibacter	5.87468	P_D	5.47146	0.0495346
Bacteria	Actinobacteria	Actinobacteria	Micromonosporales	Micromonosporaceae	Micromonospora	5.77789	BS	5.41847	0.0495346
Bacteria	Firmicutes	Clostridia	Clostridiales	Lachnospiraceae	Mobilitalea	4.0917	BS	5.44713	0.0495346
Bacteria	Bacteroidetes	Cytophagia	Cytophagales	Cytophagaceae	Ohtaekwangia	5.06665	BS	4.84691	0.0495346
Bacteria	Proteobacteria	Alphaproteobacteria	Caulobacterales	Caulobacteraceae	Caulobacter	6.10155	BS	5.64624	0.0495346
Bacteria	Proteobacteria	Betaproteobacteria	Hydrogenophilales	Hydrogenophilaceae	Thiobacillus	4.55332	BS	5.51878	0.036904
Bacteria	Proteobacteria	Betaproteobacteria	Burkholderiales	Comamonadaceae	Comamonas	7.16869	BS	6.84749	0.0495346
Bacteria	Proteobacteria	Alphaproteobacteria	Rhodospirillales	Acetobacteraceae	Roseomonas	5.6239	BS	5.30602	0.0495346
Bacteria	Proteobacteria	Alphaproteobacteria	Rhodospirillales	Acetobacteraceae	Craurococcus	4.42027	BS	4.85878	0.036904
Bacteria	Bacteroidetes	Sphingobacteriia	Sphingobacteriales	Chitinophagaceae	Flavitalea	6.07069	BS	5.60498	0.0495346
Bacteria	Actinobacteria	Actinobacteria	Frankiales	Frankiaceae	Jatrophihabitans	5.82043	P_D	5.53229	0.0495346
Bacteria	Actinobacteria	Actinobacteria	Micrococcales	Microbacteriaceae	Lysinimonas	6.05968	BS	5.65418	0.0495346
Bacteria	Proteobacteria	Betaproteobacteria	Burkholderiales	Burkholderiaceae	Cupriavidus	5.13751	BS	4.81834	0.0495346
Bacteria	Proteobacteria	Gammaproteobacteria	Xanthomonadales	Xanthomonadaceae	Dyella	6.23967	P_D	5.91003	0.0495346
Bacteria	Proteobacteria	Betaproteobacteria	Burkholderiales	Burkholderiaceae	Burkholderia_Paraburkholderia	5.45734	P_D	5.13908	0.0495346
Bacteria	Acidobacteria	Acidobacteria	Solibacterales	Solibacteraceae__Subgroup_3_	Candidatus_Solibacter	6.25473	P_D	5.79142	0.0495346
Bacteria	Proteobacteria	Deltaproteobacteria	Bdellovibrionales	Bacteriovoracaceae	Bacteriovorax	4.89272	BS	5.14768	0.036904
Bacteria	Proteobacteria	Gammaproteobacteria	Xanthomonadales	Xanthomonadaceae	Stenotrophomonas	6.01438	BS	5.59446	0.0495346
Bacteria	Proteobacteria	Betaproteobacteria	Burkholderiales	Alcaligenaceae	Verticia	5.27881	BS	5.04308	0.0495346
Bacteria	Firmicutes	Bacilli	Bacillales	Bacillaceae	Fictibacillus	5.52346	BS	5.17272	0.0495346
Bacteria	Proteobacteria	Alphaproteobacteria	Rhizobiales	Roseiarcaceae	Roseiarcus	4.96039	P_D	5.15386	0.0463016
Bacteria	Actinobacteria	Actinobacteria	Solirubrobacterales	Patulibacteraceae	Patulibacter	5.8718	P_D	5.41212	0.0495346
Bacteria	Bacteroidetes	Cytophagia	Cytophagales	Cytophagaceae	Cytophaga	4.79067	BS	4.97878	0.036904
Bacteria	Actinobacteria	Actinobacteria	Frankiales	Sporichthyaceae	Sporichthya	4.87621	P_D	5.06424	0.0495346
Bacteria	Proteobacteria	Deltaproteobacteria	Myxococcales	Polyangiaceae	Aetherobacter	5.20409	BS	4.91391	0.0495346
Bacteria	Proteobacteria	Betaproteobacteria	Burkholderiales	Comamonadaceae	Kinneretia	5.84286	BS	5.51214	0.0495346
Bacteria	Proteobacteria	Deltaproteobacteria	Bdellovibrionales	Bacteriovoracaceae	Peredibacter	5.67866	BS	4.936	0.0495346
Bacteria	Actinobacteria	Actinobacteria	Corynebacteriales	Nocardiaceae	Nocardia	5.22409	P_D	5.08401	0.0463016
Bacteria	Gemmatimonadetes	Gemmatimonadetes	Gemmatimonadales	Gemmatimonadaceae	Gemmatirosa	6.16787	BS	5.66201	0.0495346
Bacteria	Firmicutes	Clostridia	Clostridiales	Family_XVIII	Symbiobacterium	4.94975	BS	4.84149	0.0463016
Bacteria	Proteobacteria	Alphaproteobacteria	Rhizobiales	Rhizobiaceae	Shinella	6.92706	BS	6.58593	0.0495346
Bacteria	Bacteroidetes	Cytophagia	Cytophagales	Cytophagaceae	Adhaeribacter	6.37972	BS	6.04946	0.0495346
Bacteria	Actinobacteria	Actinobacteria	Corynebacteriales	Nocardiaceae	Smaragdicoccus	4.10845	P_D	5.64411	0.036904
Bacteria	Firmicutes	Bacilli	Bacillales	Thermoactinomycetaceae	Thermoflavimicrobium	5.50745	BS	5.25804	0.0495346
Bacteria	Proteobacteria	Alphaproteobacteria	Caulobacterales	Hyphomonadaceae	Woodsholea	4.96057	P_D	4.93306	0.0495346
Bacteria	Actinobacteria	Actinobacteria	Frankiales	Geodermatophilaceae	Geodermatophilus	5.46251	P_D	5.22564	0.0463016
Bacteria	Proteobacteria	Alphaproteobacteria	Rhodospirillales	Rhodospirillales_Incertae_Sedis	Candidatus_Alysiosphaera	5.12238	P_D	5.0645	0.036904
Bacteria	Proteobacteria	Alphaproteobacteria	Rhizobiales	Bradyrhizobiaceae	Tardiphaga	5.08246	BS	4.96826	0.0495346
Bacteria	Bacteroidetes	Flavobacteriia	Flavobacteriales	Flavobacteriaceae	Chryseobacterium	5.07841	P_D	5.30576	0.0463016
Bacteria	Actinobacteria	Actinobacteria	Streptosporangiales	Nocardiopsaceae	Thermobifida	4.13165	P_D	5.31355	0.036904
Bacteria	Actinobacteria	Actinobacteria	Micromonosporales	Micromonosporaceae	Actinocatenispora	4.86623	P_D	5.06807	0.036904
Bacteria	Actinobacteria	Actinobacteria	Micromonosporales	Micromonosporaceae	Phytomonospora	4.63111	P_D	4.98928	0.036904
Bacteria	Bacteroidetes	Sphingobacteriia	Sphingobacteriales	Chitinophagaceae	Filimonas	5.72569	BS	5.40447	0.0495346
Bacteria	Planctomycetes	Phycisphaerae	Phycisphaerales	Phycisphaeraceae	SM1A02	4.58637	BS	5.09299	0.0495346
Bacteria	Actinobacteria	Actinobacteria	Streptosporangiales	Thermomonosporaceae	Thermobispora	4.72933	BS	4.6647	0.0463016
Bacteria	Proteobacteria	Alphaproteobacteria	Rhizobiales	Phyllobacteriaceae	Mesorhizobium	6.26913	BS	5.721	0.0495346
Bacteria	Actinobacteria	Actinobacteria	Frankiales	Geodermatophilaceae	Blastococcus	6.26915	BS	5.44462	0.0495346
Bacteria	Acidobacteria	Acidobacteria	Acidobacteriales	Acidobacteriaceae__Subgroup_1_	Edaphobacter	4.64568	P_D	5.12018	0.0463016
Bacteria	Actinobacteria	Actinobacteria	Frankiales	Cryptosporangiaceae	Fodinicola	4.79769	P_D	5.22914	0.036904
Bacteria	Bacteroidetes	Sphingobacteriia	Sphingobacteriales	Sphingobacteriaceae	Pedobacter	7.02543	BS	6.67486	0.0495346
Bacteria	Proteobacteria	Alphaproteobacteria	Rhizobiales	Hyphomicrobiaceae	Blastochloris	4.53428	P_D	5.46789	0.036904
Bacteria	Proteobacteria	Alphaproteobacteria	Rhizobiales	Bradyrhizobiaceae	Bradyrhizobium	6.67164	P_D	6.09126	0.0495346
Bacteria	Actinobacteria	Actinobacteria	Pseudonocardiales	Pseudonocardiaceae	Actinophytocola	4.73076	P_D	4.86867	0.036904
Bacteria	Proteobacteria	Alphaproteobacteria	Rhizobiales	Beijerinckiaceae	Methylorosula	4.86217	BS	4.77467	0.0495346
Bacteria	Actinobacteria	Actinobacteria	Acidimicrobiales	Iamiaceae	Iamia	6.15346	BS	5.62636	0.0495346
Bacteria	Proteobacteria	Alphaproteobacteria	Rhizobiales	Brucellaceae	Pseudochrobactrum	6.12211	BS	5.81265	0.0495346
Bacteria	Proteobacteria	Alphaproteobacteria	Rhizobiales	Rhizobiaceae	Kaistia	4.94215	BS	4.65831	0.0495346
Bacteria	Bacteroidetes	Sphingobacteriia	Sphingobacteriales	Chitinophagaceae	Parasegetibacter	4.84355	BS	4.75688	0.036904
Bacteria	Proteobacteria	Alphaproteobacteria	Rhizobiales	Rhizobiales_Incertae_Sedis	Nordella	5.82817	BS	4.92867	0.0495346
Bacteria	Proteobacteria	Alphaproteobacteria	Rhizobiales	Bradyrhizobiaceae	Bosea	6.52993	BS	6.18748	0.0495346
Bacteria	Proteobacteria	Betaproteobacteria	Burkholderiales	Oxalobacteraceae	Massilia	7.16866	BS	6.72762	0.0495346
Bacteria	Acidobacteria	Acidobacteria	Acidobacteriales	Acidobacteriaceae__Subgroup_1_	Acidobacterium	5.14667	P_D	4.97994	0.036904
Bacteria	Proteobacteria	Gammaproteobacteria	Xanthomonadales	Xanthomonadaceae	Rhodanobacter	7.22017	BS	6.86459	0.0495346
Bacteria	Actinobacteria	Actinobacteria	Propionibacteriales	Propionibacteriaceae	Microlunatus	5.23509	P_D	4.92931	0.0495346
Bacteria	Proteobacteria	Betaproteobacteria	Nitrosomonadales	Nitrosomonadaceae	Nitrosospira	6.08141	BS	5.46561	0.0495346
Bacteria	Firmicutes	Bacilli	Bacillales	Paenibacillaceae	Ammoniphilus	5.75969	BS	5.38548	0.0495346
Bacteria	Proteobacteria	Alphaproteobacteria	Rhodospirillales	Rhodospirillaceae	Dongia	5.45727	P_D	5.13436	0.0495346
Bacteria	Actinobacteria	Actinobacteria	Micromonosporales	Micromonosporaceae	Dactylosporangium	5.40692	P_D	4.98145	0.0495346
Bacteria	Actinobacteria	Actinobacteria	Micromonosporales	Micromonosporaceae	Actinoplanes	6.14802	BS	5.80212	0.0495346
Bacteria	Gemmatimonadetes	Gemmatimonadetes	Longimicrobiales	Longimicrobiaceae	Longimicrobium	4.90055	BS	4.84703	0.036904
Bacteria	Proteobacteria	Gammaproteobacteria	Xanthomonadales	Xanthomonadaceae	Thermomonas	7.09382	BS	6.74542	0.036904
Bacteria	Proteobacteria	Gammaproteobacteria	Acidiferrobacterales	Acidiferrobacteraceae	Sulfurifustis	4.79972	BS	4.8765	0.0495346
Bacteria	Actinobacteria	Actinobacteria	Pseudonocardiales	Pseudonocardiaceae	Amycolatopsis	5.91768	P_D	5.66042	0.0463016
Bacteria	Proteobacteria	Gammaproteobacteria	Xanthomonadales	Nevskiaceae	Alkanibacter	5.66255	BS	5.3519	0.0495346
Bacteria	Actinobacteria	Actinobacteria	Micromonosporales	Micromonosporaceae	Hamadaea	5.27722	BS	4.72325	0.0495346
Bacteria	Actinobacteria	Actinobacteria	Micrococcales	Intrasporangiaceae	Oryzihumus	6.61008	P_D	6.31197	0.0495346
Bacteria	Acidobacteria	Acidobacteria	Solibacterales	Solibacteraceae__Subgroup_3_	Paludibaculum	5.03128	BS	4.72787	0.0495346
Bacteria	Actinobacteria	Actinobacteria	Solirubrobacterales	Parviterribacteraceae	Parviterribacter	5.78663	BS	5.66419	0.0495346
Bacteria	Verrucomicrobia	Verrucomicrobiae	Verrucomicrobiales	Verrucomicrobiaceae	Verrucomicrobium	4.69297	BS	4.98381	0.036904
Bacteria	Proteobacteria	Gammaproteobacteria	Xanthomonadales	Xanthomonadaceae	Frateuria	4.42154	P_D	5.07552	0.036904
Bacteria	Proteobacteria	Gammaproteobacteria	Xanthomonadales	Xanthomonadaceae	Lysobacter	6.59679	BS	6.15104	0.0495346
Bacteria	Proteobacteria	Alphaproteobacteria	Rhizobiales	Hyphomicrobiaceae	Rhodomicrobium	4.85241	BS	5.11284	0.0495346
Bacteria	Actinobacteria	Actinobacteria	Micromonosporales	Micromonosporaceae	Rhizocola	4.80755	P_D	4.93837	0.0495346
Bacteria	Proteobacteria	Betaproteobacteria	Nitrosomonadales	Nitrosomonadaceae	Nitrosomonas	4.97229	BS	4.81306	0.0463016
Bacteria	Bacteroidetes	Flavobacteriia	Flavobacteriales	Flavobacteriaceae	Flavobacterium	6.38753	BS	6.0064	0.0495346
Bacteria	Actinobacteria	Actinobacteria	Pseudonocardiales	Pseudonocardiaceae	Lentzea	5.81665	BS	5.32624	0.0495346
Bacteria	Proteobacteria	Alphaproteobacteria	Sphingomonadales	Sphingomonadaceae	Sphingopyxis	6.82144	BS	6.45346	0.0495346
Bacteria	Actinobacteria	Actinobacteria	Streptosporangiales	Streptosporangiaceae	Sphaerisporangium	4.84497	BS	4.87812	0.0495346
Bacteria	Firmicutes	Bacilli	Bacillales	Thermoactinomycetaceae	Thermoactinomyces	5.28686	BS	4.87412	0.0495346
Bacteria	Actinobacteria	Actinobacteria	Streptosporangiales	Thermomonosporaceae	Actinomadura	5.55531	P_D	5.12844	0.0495346
Bacteria	Proteobacteria	Alphaproteobacteria	Caulobacterales	Caulobacteraceae	Phenylobacterium	6.32116	BS	5.77041	0.0495346
Bacteria	Acidobacteria	Acidobacteria	Acidobacteriales	Acidobacteriaceae__Subgroup_1_	Terracidiphilus	4.1955	P_D	6.08692	0.036904
Bacteria	Firmicutes	Bacilli	Bacillales	Alicyclobacillaceae	Kyrpidia	4.29973	BS	5.41809	0.036904
Bacteria	Verrucomicrobia	Spartobacteria	Chthoniobacterales	Chthoniobacteraceae	Chthoniobacter	6.22725	BS	6.01391	0.0495346
Bacteria	Bacteroidetes	Sphingobacteriia	Sphingobacteriales	Chitinophagaceae	Taibaiella	5.31263	P_D	5.01927	0.0495346
Bacteria	Actinobacteria	Actinobacteria	Micrococcales	Cellulomonadaceae	Actinotalea	4.71262	BS	4.67638	0.0463016
Bacteria	Proteobacteria	Alphaproteobacteria	Rhizobiales	Rhizobiaceae	Rhizobium	6.58517	BS	6.20679	0.0495346
Bacteria	Proteobacteria	Alphaproteobacteria	Sphingomonadales	Sphingomonadaceae	Novosphingobium	5.49095	BS	5.06714	0.0495346
Bacteria	Proteobacteria	Betaproteobacteria	Burkholderiales	Comamonadaceae	Ramlibacter	6.92592	BS	6.42168	0.0495346
Bacteria	Acidobacteria	Acidobacteria	Acidobacteriales	Acidobacteriaceae__Subgroup_1_	Granulicella	4.84008	P_D	4.93651	0.0463016
Bacteria	Actinobacteria	Actinobacteria	Streptosporangiales	Thermomonosporaceae	Actinoallomurus	5.31274	P_D	4.93776	0.0495346
Bacteria	Gemmatimonadetes	Gemmatimonadetes	Gemmatimonadales	Gemmatimonadaceae	Gemmatimonas	7.18947	BS	6.64058	0.0495346
Bacteria	Actinobacteria	Actinobacteria	Micromonosporales	Micromonosporaceae	Luedemannella	5.77589	P_D	5.21886	0.0495346
Bacteria	Proteobacteria	Deltaproteobacteria	Myxococcales	Sandaracinaceae	Sandaracinus	5.00184	BS	4.8692	0.0495346
Bacteria	Proteobacteria	Gammaproteobacteria	Oceanospirillales	Oceanospirillaceae	Pseudohongiella	5.88885	BS	5.54732	0.0463016
Bacteria	Actinobacteria	Actinobacteria	Solirubrobacterales	Solirubrobacteraceae	Solirubrobacter	5.9593	P_D	5.42265	0.0495346
Bacteria	Actinobacteria	Actinobacteria	Propionibacteriales	Nocardioidaceae	Kribbella	5.89166	P_D	5.55162	0.0495346
Bacteria	Bacteroidetes	Sphingobacteriia	Sphingobacteriales	Chitinophagaceae	Sediminibacterium	5.18885	BS	4.9139	0.0495346
Bacteria	Bacteroidetes	Cytophagia	Cytophagales	Cytophagaceae	Pontibacter	6.30323	BS	5.99823	0.036904
Bacteria	Firmicutes	Bacilli	Bacillales	Thermoactinomycetaceae	Laceyella	4.64752	BS	4.6847	0.036904
Bacteria	Proteobacteria	Alphaproteobacteria	Caulobacterales	Caulobacteraceae	Asticcacaulis	5.79463	BS	5.1655	0.0495346
Bacteria	Actinobacteria	Actinobacteria	Streptosporangiales	Streptosporangiaceae	Nonomuraea	5.36485	P_D	4.92695	0.0495346
Bacteria	Proteobacteria	Alphaproteobacteria	Caulobacterales	Caulobacteraceae	Brevundimonas	6.30966	BS	5.934	0.0495346
Bacteria	Verrucomicrobia	Verrucomicrobiae	Verrucomicrobiales	Verrucomicrobiaceae	Luteolibacter	5.41893	BS	5.23325	0.036904
Bacteria	Proteobacteria	Alphaproteobacteria	Rhodospirillales	Rhodospirillales_Incertae_Sedis	Reyranella	6.02231	P_D	5.49475	0.0495346
Bacteria	Firmicutes	Bacilli	Bacillales	Alicyclobacillaceae	Effusibacillus	4.82293	BS	4.90922	0.036904
Bacteria	Proteobacteria	Gammaproteobacteria	Xanthomonadales	Xanthomonadaceae	Mizugakiibacter	5.88591	P_D	5.5862	0.036904
Bacteria	Proteobacteria	Betaproteobacteria	Burkholderiales	Oxalobacteraceae	Duganella	5.91859	BS	5.57569	0.0495346
Bacteria	Bacteroidetes	Sphingobacteriia	Sphingobacteriales	Chitinophagaceae	Niabella	4.73626	BS	4.9335	0.0495346
Bacteria	Proteobacteria	Gammaproteobacteria	Methylococcales	Methylococcaceae	Methylocaldum	4.41586	P_D	5.37273	0.036904
Bacteria	Proteobacteria	Deltaproteobacteria	Myxococcales	Archangiaceae	Anaeromyxobacter	5.67034	BS	5.10346	0.0495346
Bacteria	Proteobacteria	Gammaproteobacteria	Legionellales	Coxiellaceae	Aquicella	5.89402	BS	5.45867	0.0495346
Bacteria	Proteobacteria	Betaproteobacteria	Burkholderiales	Alcaligenaceae	Achromobacter	5.8573	BS	5.50062	0.0495346
Bacteria	Firmicutes	Bacilli	Bacillales	Paenibacillaceae	Brevibacillus	5.46993	BS	5.01876	0.0495346
Bacteria	Proteobacteria	Betaproteobacteria	Burkholderiales	Comamonadaceae	Aquincola	5.72983	BS	5.37012	0.0495346
Bacteria	Firmicutes	Bacilli	Bacillales	Bacillaceae	Calditerricola	4.23332	BS	5.16448	0.036904
Bacteria	Actinobacteria	Actinobacteria	Frankiales	Geodermatophilaceae	Modestobacter	5.21193	BS	4.8388	0.0495346
Bacteria	Bacteroidetes	Sphingobacteriia	Sphingobacteriales	Chitinophagaceae	Parafilimonas	4.6241	P_D	4.64767	0.0495346
Bacteria	Proteobacteria	Alphaproteobacteria	Sphingomonadales	Erythrobacteraceae	Porphyrobacter	5.61867	P_D	5.2908	0.0495346
Bacteria	Proteobacteria	Betaproteobacteria	Methylophilales	Methylophilaceae	Methylobacillus	5.02421	BS	5.01378	0.0495346
Bacteria	Bacteroidetes	Cytophagia	Cytophagales	Cytophagaceae	Emticicia	4.63919	BS	4.74706	0.036904
Bacteria	Bacteroidetes	Sphingobacteriia	Sphingobacteriales	Sphingobacteriaceae	Olivibacter	4.74496	P_D	5.10226	0.036904
Bacteria	Proteobacteria	Deltaproteobacteria	Myxococcales	Myxococcaceae	Myxococcus	4.69096	BS	4.93538	0.0495346
Bacteria	Proteobacteria	Alphaproteobacteria	Rhodospirillales	Acetobacteraceae	Acidicaldus	5.2159	P_D	4.91535	0.0495346
Bacteria	Bacteroidetes	Sphingobacteriia	Sphingobacteriales	Chitinophagaceae	Flavisolibacter	6.99336	BS	6.52875	0.0495346
Bacteria	Proteobacteria	Deltaproteobacteria	Myxococcales	Polyangiaceae	Labilithrix	4.26032	P_D	5.32964	0.036904
Bacteria	Bacteroidetes	Sphingobacteriia	Sphingobacteriales	Chitinophagaceae	Ferruginibacter	4.90523	BS	5.3055	0.0495346
Bacteria	Bacteroidetes	Sphingobacteriia	Sphingobacteriales	Sphingobacteriaceae	Arcticibacter	6.16283	BS	5.82497	0.0495346
Bacteria	Proteobacteria	Betaproteobacteria	Burkholderiales	Oxalobacteraceae	Herbaspirillum	4.94529	BS	4.72019	0.0495346
Bacteria	Chloroflexi	Chloroflexia	Chloroflexales	Chloroflexaceae	Chloronema	4.27045	BS	5.05798	0.036904
Bacteria	Proteobacteria	Deltaproteobacteria	Oligoflexales	Oligoflexaceae	Oligoflexus	5.38598	BS	5.06076	0.0495346
Bacteria	Proteobacteria	Betaproteobacteria	Burkholderiales	Oxalobacteraceae	Paucimonas	6.88661	BS	6.49959	0.0495346
Bacteria	Proteobacteria	Betaproteobacteria	Methylophilales	Methylophilaceae	Methylophilus	4.29973	BS	4.8665	0.0463016
Bacteria	Actinobacteria	Actinobacteria	Frankiales	Acidothermaceae	Acidothermus	6.19265	P_D	5.86528	0.0495346
Bacteria	Proteobacteria	Gammaproteobacteria	Legionellales	Legionellaceae	Legionella	4.99718	BS	4.76742	0.0495346
Bacteria	Firmicutes	Bacilli	Bacillales	Paenibacillaceae	Cohnella	5.63825	BS	5.25885	0.0495346
Bacteria	Proteobacteria	Alphaproteobacteria	Rhizobiales	Rhizobiales_Incertae_Sedis	Bauldia	5.588	P_D	5.23002	0.0495346
Bacteria	Proteobacteria	Deltaproteobacteria	Bdellovibrionales	Bdellovibrionaceae	Bdellovibrio	5.43083	BS	5.01945	0.0495346
Bacteria	Proteobacteria	Alphaproteobacteria	Rhizobiales	Rhizobiaceae	Neorhizobium	5.57237	BS	5.02404	0.0495346
Bacteria	Verrucomicrobia	Verrucomicrobiae	Verrucomicrobiales	Verrucomicrobiaceae	Haloferula	5.54632	BS	5.32608	0.0495346
Bacteria	Actinobacteria	Actinobacteria	Streptosporangiales	Nocardiopsaceae	Nocardiopsis	4.58041	P_D	4.69778	0.036904
Bacteria	Proteobacteria	Deltaproteobacteria	Desulfurellales	Desulfurellaceae	H16	6.13345	P_D	5.30655	0.0495346
Bacteria	Proteobacteria	Betaproteobacteria	Burkholderiales	Oxalobacteraceae	Herminiimonas	4.99519	BS	4.70953	0.0495346
Bacteria	Actinobacteria	Actinobacteria	Pseudonocardiales	Pseudonocardiaceae	Pseudonocardia	6.11114	P_D	5.67258	0.0495346
Bacteria	Proteobacteria	Alphaproteobacteria	Rhizobiales	Methylobacteriaceae	Microvirga	6.60153	BS	6.18474	0.0495346
Bacteria	Proteobacteria	Alphaproteobacteria	Sphingomonadales	Sphingomonadaceae	Sphingobium	6.07023	BS	5.57702	0.0495346
Bacteria	Firmicutes	Bacilli	Bacillales	Paenibacillaceae	Oxalophagus	5.54719	BS	5.18847	0.0495346
Bacteria	Acidobacteria	Acidobacteria	Acidobacteriales	Acidobacteriaceae__Subgroup_1_	Candidatus_Koribacter	5.34348	P_D	5.04071	0.0495346
Bacteria	Proteobacteria	Betaproteobacteria	Burkholderiales	Comamonadaceae	Hydrogenophaga	5.67686	BS	5.352	0.0495346
Bacteria	Proteobacteria	Alphaproteobacteria	Rhizobiales	Xanthobacteraceae	Variibacter	6.54514	P_D	5.83542	0.0495346
Bacteria	Firmicutes	Bacilli	Bacillales	Planococcaceae	Domibacillus	4.55332	BS	5.29995	0.0495346
Bacteria	Actinobacteria	Actinobacteria	Pseudonocardiales	Pseudonocardiaceae	Crossiella	5.63883	P_D	5.41817	0.0495346
Bacteria	Actinobacteria	Actinobacteria	Corynebacteriales	Mycobacteriaceae	Mycobacterium	6.55195	P_D	6.19606	0.0495346
Bacteria	Actinobacteria	Actinobacteria	Acidimicrobiales	Acidimicrobiaceae	CL500_29_marine_group	4.98762	BS	4.92832	0.0495346
