# Supplementary material for: Exploring the key microbial changes in the rhizosphere that affect the occurrence of tobacco root-knot nematodes
Source: AMB Express. 2020 Apr 15;10:72. doi: 10.1186/s13568-020-01006-6 (PMC7158972; doi:10.1186/s13568-020-01006-6)
Supplement: Supplementary file 6 — Additional file 6: Table S5. Difference bacteria between Pf and P_D. [file 13568_2020_1006_MOESM6_ESM.xlsx]

## Sheet: Sheet1
Table S5. Difference bacteria between Pf and P_D
Feature						Log Max Mean Among All the Classes	Top-Rank Class	Log LDA Score	Max Mean
Bacteria	Proteobacteria	Betaproteobacteria	Burkholderiales	Oxalobacteraceae	Pseudoduganella	5.11984	PF	4.8125	0.0463016
Bacteria	Actinobacteria	Actinobacteria	Streptosporangiales	Streptosporangiaceae	Streptosporangium	5.75744	PF	5.24002	0.0495346
Bacteria	Proteobacteria	Alphaproteobacteria	Sphingomonadales	Erythrobacteraceae	Altererythrobacter	5.94276	PF	5.64043	0.0463016
Bacteria	Actinobacteria	Actinobacteria	Micromonosporales	Micromonosporaceae	Catellatospora	5.28223	PF	4.75801	0.0495346
Bacteria	Proteobacteria	Betaproteobacteria	Rhodocyclales	Rhodocyclaceae	Azoarcus	4.0746	PF	4.67382	0.036904
Bacteria	Proteobacteria	Gammaproteobacteria	Xanthomonadales	Xanthomonadaceae	Dokdonella	5.85463	P_D	5.5397	0.0495346
Bacteria	Actinobacteria	Actinobacteria	Micrococcales	Microbacteriaceae	Agromyces	4.63251	PF	4.36202	0.0463016
Bacteria	Proteobacteria	Alphaproteobacteria	Rhizobiales	Hyphomicrobiaceae	Rhodoplanes	4.94484	P_D	4.48005	0.0495346
Bacteria	Bacteroidetes	Cytophagia	Cytophagales	Cytophagaceae	Rhodocytophaga	5.01506	PF	4.70925	0.0495346
Bacteria	Actinobacteria	Actinobacteria	Corynebacteriales	Nocardiaceae	Rhodococcus	5.9019	P_D	5.508	0.0495346
Bacteria	Firmicutes	Bacilli	Bacillales	Alicyclobacillaceae	Tumebacillus	6.29697	P_D	5.74855	0.0495346
Bacteria	Proteobacteria	Alphaproteobacteria	Rhizobiales	Xanthobacteraceae	Pseudolabrys	6.71702	P_D	6.34294	0.0495346
Bacteria	Proteobacteria	Deltaproteobacteria	Bdellovibrionales	Bdellovibrionaceae	OM27_clade	5.42114	PF	4.95287	0.0495346
Bacteria	Bacteroidetes	Cytophagia	Cytophagales	Cytophagaceae	Dyadobacter	5.15043	PF	4.71708	0.0495346
Bacteria	Proteobacteria	Alphaproteobacteria	Rhizobiales	Methylobacteriaceae	Psychroglaciecola	4.59707	PF	4.31773	0.036904
Bacteria	Verrucomicrobia	Verrucomicrobiae	Verrucomicrobiales	Verrucomicrobiaceae	Prosthecobacter	4.55226	PF	4.10531	0.0495346
Bacteria	Actinobacteria	Actinobacteria	Acidimicrobiales	Acidimicrobiales_Incertae_Sedis	Aciditerrimonas	4.94613	PF	4.51884	0.0495346
Bacteria	Proteobacteria	Betaproteobacteria	Burkholderiales	Comamonadaceae	Diaphorobacter	6.60883	PF	6.24767	0.0495346
Bacteria	Firmicutes	Bacilli	Bacillales	Bacillaceae	Caldibacillus	4.29824	PF	4.28603	0.036904
Bacteria	Acidobacteria	Acidobacteria	Blastocatellales	Blastocatellaceae__Subgroup_4_	Stenotrophobacter	5.36151	PF	5.03996	0.0495346
Bacteria	Proteobacteria	Gammaproteobacteria	Xanthomonadales	Xanthomonadaceae	Pseudoxanthomonas	5.01421	PF	4.68173	0.0495346
Bacteria	Actinobacteria	Actinobacteria	Catenulisporales	Catenulisporaceae	Catenulispora	4.6756	P_D	4.42448	0.036904
Bacteria	Actinobacteria	Actinobacteria	Micrococcales	Demequinaceae	Demequina	4.75882	P_D	4.32937	0.0495346
Bacteria	Bacteroidetes	Sphingobacteriia	Sphingobacteriales	Chitinophagaceae	Segetibacter	4.20489	P_D	4.10392	0.036904
Bacteria	Proteobacteria	Alphaproteobacteria	Rhodobacterales	Rhodobacteraceae	Rubellimicrobium	6.03765	PF	5.72945	0.036904
Bacteria	Proteobacteria	Alphaproteobacteria	Rhizobiales	Rhizobiales_Incertae_Sedis	Rhizomicrobium	6.31052	P_D	5.96885	0.0495346
Bacteria	Actinobacteria	Actinobacteria	Rubrobacterales	Rubrobacteriaceae	Rubrobacter	4.86005	PF	4.55106	0.0463016
Bacteria	Proteobacteria	Alphaproteobacteria	Rhizobiales	Methylobacteriaceae	Methylobacterium	4.56945	P_D	4.21331	0.0463016
Bacteria	Proteobacteria	Gammaproteobacteria	Xanthomonadales	Xanthomonadales_Incertae_Sedis	Steroidobacter	5.49874	PF	4.57251	0.0495346
Bacteria	Proteobacteria	Alphaproteobacteria	Sphingomonadales	Sphingomonadaceae	Sphingomonas	7.3185	P_D	6.50805	0.0495346
Bacteria	Actinobacteria	Actinobacteria	Streptomycetales	Streptomycetaceae	Streptomyces	6.62976	P_D	5.77344	0.0495346
Bacteria	Proteobacteria	Gammaproteobacteria	Pseudomonadales	Pseudomonadaceae	Pseudomonas	6.91191	PF	6.4893	0.0495346
Bacteria	Actinobacteria	Actinobacteria	Micromonosporales	Micromonosporaceae	Virgisporangium	4.97461	PF	4.57553	0.0495346
Bacteria	Acidobacteria	Acidobacteria	Solibacterales	Solibacteraceae__Subgroup_3_	AKIW659	4.32306	P_D	4.09589	0.0463016
Bacteria	Firmicutes	Bacilli	Bacillales	Thermoactinomycetaceae	Planifilum	4.75597	P_D	4.42083	0.0495346
Bacteria	Bacteroidetes	Sphingobacteriia	Sphingobacteriales	Chitinophagaceae	Crenotalea	4.61256	P_D	4.36965	0.036904
Bacteria	Proteobacteria	Alphaproteobacteria	Rhizobiales	Methylocystaceae	Pleomorphomonas	4.64345	PF	4.32992	0.0463016
Bacteria	Proteobacteria	Gammaproteobacteria	Xanthomonadales	Xanthomonadaceae	Arenimonas	5.06654	P_D	4.6166	0.0495346
Bacteria	Proteobacteria	Alphaproteobacteria	Rhodospirillales	Rhodospirillaceae	Skermanella	5.31387	PF	4.74537	0.0495346
Bacteria	Bacteroidetes	Sphingobacteriia	Sphingobacteriales	Sphingobacteriaceae	Mucilaginibacter	5.86593	P_D	5.3659	0.0495346
Bacteria	Bacteroidetes	Flavobacteriia	Flavobacteriales	Cryomorphaceae	Fluviicola	4.38172	PF	4.16395	0.036904
Bacteria	Actinobacteria	Actinobacteria	Kineosporiales	Kineosporiaceae	Angustibacter	5.63562	P_D	5.34553	0.0495346
Bacteria	Proteobacteria	Alphaproteobacteria	Caulobacterales	Hyphomonadaceae	Hirschia	5.28869	PF	4.82352	0.0495346
Bacteria	Proteobacteria	Betaproteobacteria	Burkholderiales	Burkholderiaceae	Pandoraea	4.50565	PF	4.20943	0.0463016
Bacteria	Actinobacteria	Actinobacteria	Pseudonocardiales	Pseudonocardiaceae	Kutzneria	4.49202	P_D	4.64803	0.0495346
Bacteria	Firmicutes	Bacilli	Bacillales	Bacillaceae	Bacillus	7.66149	PF	7.27513	0.0495346
Bacteria	Proteobacteria	Betaproteobacteria	Rhodocyclales	Rhodocyclaceae	Uliginosibacterium	5.76262	P_D	5.44378	0.0495346
Bacteria	Planctomycetes	Planctomycetacia	Planctomycetales	Planctomycetaceae	Planctomyces	5.48714	PF	5.06716	0.0495346
Bacteria	Actinobacteria	Actinobacteria	Pseudonocardiales	Pseudonocardiaceae	Saccharothrix	5.76384	PF	5.47253	0.0495346
Bacteria	Proteobacteria	Gammaproteobacteria	Xanthomonadales	Xanthomonadales_Incertae_Sedis	Acidibacter	5.87468	P_D	5.32031	0.0495346
Bacteria	Actinobacteria	Actinobacteria	Micromonosporales	Micromonosporaceae	Micromonospora	6.09262	PF	5.76993	0.0495346
Bacteria	Bacteroidetes	Cytophagia	Cytophagales	Cytophagaceae	Ohtaekwangia	5.20365	PF	4.76501	0.0495346
Bacteria	Proteobacteria	Alphaproteobacteria	Caulobacterales	Caulobacteraceae	Caulobacter	6.08299	PF	5.64369	0.0495346
Bacteria	Actinobacteria	Actinobacteria	Micrococcales	Intrasporangiaceae	Terrabacter	6.09849	P_D	5.67573	0.0495346
Bacteria	Proteobacteria	Betaproteobacteria	Burkholderiales	Comamonadaceae	Comamonas	6.53057	PF	6.21873	0.0495346
Bacteria	Proteobacteria	Alphaproteobacteria	Rhodospirillales	Acetobacteraceae	Roseomonas	5.23772	PF	4.90006	0.0495346
Bacteria	Proteobacteria	Alphaproteobacteria	Rhodospirillales	Acetobacteraceae	Craurococcus	4.43528	PF	4.24302	0.036904
Bacteria	Bacteroidetes	Sphingobacteriia	Sphingobacteriales	Chitinophagaceae	Flavitalea	5.97647	PF	5.46973	0.0495346
Bacteria	Actinobacteria	Actinobacteria	Frankiales	Frankiaceae	Jatrophihabitans	5.82043	P_D	5.47079	0.0495346
Bacteria	Actinobacteria	Actinobacteria	Micrococcales	Microbacteriaceae	Lysinimonas	6.02963	PF	5.68464	0.0495346
Bacteria	Chloroflexi	Chloroflexia	Herpetosiphonales	Herpetosiphonaceae	Herpetosiphon	4.0746	PF	4.85855	0.036904
Bacteria	Proteobacteria	Betaproteobacteria	Burkholderiales	Burkholderiaceae	Cupriavidus	5.28407	PF	4.95335	0.0495346
Bacteria	Proteobacteria	Gammaproteobacteria	Xanthomonadales	Xanthomonadaceae	Dyella	6.23967	P_D	5.90723	0.0495346
Bacteria	Proteobacteria	Betaproteobacteria	Burkholderiales	Burkholderiaceae	Burkholderia_Paraburkholderia	5.45734	P_D	5.0107	0.0495346
Bacteria	Acidobacteria	Acidobacteria	Solibacterales	Solibacteraceae__Subgroup_3_	Candidatus_Solibacter	6.25473	P_D	5.89549	0.0495346
Bacteria	Proteobacteria	Deltaproteobacteria	Bdellovibrionales	Bacteriovoracaceae	Bacteriovorax	4.55471	PF	4.36547	0.036904
Bacteria	Proteobacteria	Betaproteobacteria	Burkholderiales	Alcaligenaceae	Verticia	4.79641	PF	4.46955	0.0495346
Bacteria	Firmicutes	Bacilli	Bacillales	Bacillaceae	Fictibacillus	5.69576	PF	5.35105	0.0495346
Bacteria	Proteobacteria	Alphaproteobacteria	Rhizobiales	Roseiarcaceae	Roseiarcus	4.96039	P_D	4.97654	0.0463016
Bacteria	Actinobacteria	Actinobacteria	Solirubrobacterales	Patulibacteraceae	Patulibacter	5.8718	P_D	5.38908	0.0495346
Bacteria	Bacteroidetes	Cytophagia	Cytophagales	Cytophagaceae	Cytophaga	4.83857	PF	4.50555	0.036904
Bacteria	Actinobacteria	Actinobacteria	Frankiales	Sporichthyaceae	Sporichthya	4.87621	P_D	4.37183	0.0495346
Bacteria	Bacteroidetes	Sphingobacteriia	Sphingobacteriales	Chitinophagaceae	Terrimonas	5.55316	P_D	4.85698	0.0495346
Bacteria	Proteobacteria	Betaproteobacteria	Burkholderiales	Comamonadaceae	Kinneretia	5.83762	PF	5.53197	0.0495346
Bacteria	Proteobacteria	Deltaproteobacteria	Bdellovibrionales	Bacteriovoracaceae	Peredibacter	5.47902	P_D	4.82056	0.0495346
Bacteria	Actinobacteria	Actinobacteria	Micrococcales	Promicromonosporaceae	Promicromonospora	6.102	PF	5.62026	0.0495346
Bacteria	Proteobacteria	Deltaproteobacteria	Myxococcales	Polyangiaceae	Polyangium	4.64345	PF	4.23181	0.0495346
Bacteria	Actinobacteria	Actinobacteria	Corynebacteriales	Nocardiaceae	Nocardia	5.22409	P_D	4.87019	0.0495346
Bacteria	Bacteroidetes	Sphingobacteriia	Sphingobacteriales	Chitinophagaceae	Chitinophaga	5.80755	P_D	5.39308	0.0495346
Bacteria	Gemmatimonadetes	Gemmatimonadetes	Gemmatimonadales	Gemmatimonadaceae	Gemmatirosa	6.16567	PF	5.67177	0.0495346
Bacteria	Firmicutes	Clostridia	Clostridiales	Family_XVIII	Symbiobacterium	4.63386	PF	4.38792	0.0463016
Bacteria	Proteobacteria	Alphaproteobacteria	Rhizobiales	Rhizobiaceae	Shinella	6.73006	PF	6.40245	0.0495346
Bacteria	Bacteroidetes	Cytophagia	Cytophagales	Cytophagaceae	Adhaeribacter	6.7128	PF	6.3957	0.0495346
Bacteria	Firmicutes	Bacilli	Bacillales	Thermoactinomycetaceae	Thermoflavimicrobium	5.32896	PF	5.00808	0.0495346
Bacteria	Actinobacteria	Actinobacteria	Frankiales	Geodermatophilaceae	Geodermatophilus	5.46251	P_D	5.11393	0.0495346
Bacteria	Proteobacteria	Alphaproteobacteria	Rhodospirillales	Rhodospirillales_Incertae_Sedis	Candidatus_Alysiosphaera	5.12238	P_D	4.79925	0.0495346
Bacteria	Proteobacteria	Alphaproteobacteria	Rhizobiales	Bradyrhizobiaceae	Tardiphaga	4.64301	PF	4.18266	0.0495346
Bacteria	Proteobacteria	Alphaproteobacteria	Rhizobiales	Xanthobacteraceae	Labrys	5.30014	P_D	4.86577	0.0495346
Bacteria	Firmicutes	Clostridia	Clostridiales	Family_XVIII	Caldinitratiruptor	4.55172	PF	4.50104	0.036904
Bacteria	Firmicutes	Clostridia	Clostridiales	Peptostreptococcaceae	Terrisporobacter	4.77176	PF	4.39727	0.0495346
Bacteria	Bacteroidetes	Flavobacteriia	Flavobacteriales	Flavobacteriaceae	Chryseobacterium	5.07841	P_D	4.83509	0.0463016
Bacteria	Actinobacteria	Actinobacteria	Streptosporangiales	Nocardiopsaceae	Thermobifida	4.13165	P_D	4.53396	0.036904
Bacteria	Planctomycetes	Planctomycetacia	Planctomycetales	Planctomycetaceae	Pirellula	5.52882	PF	5.05534	0.0495346
Bacteria	Actinobacteria	Actinobacteria	Micromonosporales	Micromonosporaceae	Actinocatenispora	4.86623	P_D	4.55328	0.036904
Bacteria	Actinobacteria	Actinobacteria	Micromonosporales	Micromonosporaceae	Phytomonospora	4.63111	P_D	4.43382	0.036904
Bacteria	Bacteroidetes	Sphingobacteriia	Sphingobacteriales	Chitinophagaceae	Filimonas	5.23505	PF	4.78628	0.0495346
Bacteria	Planctomycetes	Phycisphaerae	Phycisphaerales	Phycisphaeraceae	SM1A02	4.80531	PF	4.38383	0.0495346
Bacteria	Chloroflexi	Thermomicrobia	Sphaerobacterales	Sphaerobacteraceae	Nitrolancea	4.80733	P_D	4.46227	0.0495346
Bacteria	Proteobacteria	Alphaproteobacteria	Rhizobiales	Phyllobacteriaceae	Mesorhizobium	6.1517	PF	5.56019	0.0495346
Bacteria	Actinobacteria	Actinobacteria	Frankiales	Geodermatophilaceae	Blastococcus	6.21803	PF	5.41195	0.0495346
Bacteria	Proteobacteria	Alphaproteobacteria	Rhodospirillales	Rhodospirillales_Incertae_Sedis	Geminicoccus	4.50686	PF	4.24273	0.0463016
Bacteria	Acidobacteria	Acidobacteria	Acidobacteriales	Acidobacteriaceae__Subgroup_1_	Edaphobacter	4.64568	P_D	4.28307	0.0495346
Bacteria	Actinobacteria	Actinobacteria	Frankiales	Cryptosporangiaceae	Fodinicola	4.79769	P_D	4.52115	0.036904
Bacteria	Bacteroidetes	Sphingobacteriia	Sphingobacteriales	Sphingobacteriaceae	Pedobacter	6.88224	PF	6.52913	0.0495346
Bacteria	Proteobacteria	Alphaproteobacteria	Rhizobiales	Hyphomicrobiaceae	Blastochloris	4.53428	P_D	4.8136	0.036904
Bacteria	Proteobacteria	Alphaproteobacteria	Rhizobiales	Bradyrhizobiaceae	Bradyrhizobium	6.67164	P_D	6.20889	0.0495346
Bacteria	Actinobacteria	Actinobacteria	Pseudonocardiales	Pseudonocardiaceae	Actinophytocola	4.73076	P_D	4.40325	0.0495346
Bacteria	Proteobacteria	Alphaproteobacteria	Rhizobiales	Beijerinckiaceae	Methylorosula	4.82469	PF	4.44959	0.0495346
Bacteria	Actinobacteria	Actinobacteria	Acidimicrobiales	Iamiaceae	Iamia	6.29955	PF	5.86351	0.0495346
Bacteria	Proteobacteria	Alphaproteobacteria	Rhizobiales	Brucellaceae	Pseudochrobactrum	5.84174	PF	5.54199	0.0495346
Bacteria	Bacteroidetes	Sphingobacteriia	Sphingobacteriales	Chitinophagaceae	Parasegetibacter	4.80925	PF	4.49992	0.036904
Bacteria	Proteobacteria	Alphaproteobacteria	Rhizobiales	Rhizobiales_Incertae_Sedis	Nordella	5.86325	PF	4.96925	0.0495346
Bacteria	Firmicutes	Bacilli	Bacillales	Paenibacillaceae	Aneurinibacillus	4.59976	PF	4.38087	0.0495346
Bacteria	Proteobacteria	Alphaproteobacteria	Rhizobiales	Bradyrhizobiaceae	Bosea	6.25434	PF	5.91467	0.0495346
Bacteria	Proteobacteria	Betaproteobacteria	Burkholderiales	Oxalobacteraceae	Massilia	7.38286	PF	7.02678	0.0495346
Bacteria	Proteobacteria	Betaproteobacteria	Methylophilales	Methylophilaceae	Methylotenera	5.15555	PF	4.62404	0.0495346
Bacteria	Acidobacteria	Acidobacteria	Acidobacteriales	Acidobacteriaceae__Subgroup_1_	Acidobacterium	5.14667	P_D	4.84253	0.0495346
Bacteria	Proteobacteria	Gammaproteobacteria	Xanthomonadales	Xanthomonadaceae	Rhodanobacter	6.81932	PF	6.43195	0.0495346
Bacteria	Actinobacteria	Actinobacteria	Propionibacteriales	Propionibacteriaceae	Microlunatus	5.23509	P_D	4.87473	0.0495346
Bacteria	Acidobacteria	Acidobacteria	Blastocatellales	Blastocatellaceae__Subgroup_4_	RB41	5.85789	PF	5.39913	0.0495346
Bacteria	Firmicutes	Bacilli	Bacillales	Paenibacillaceae	Ammoniphilus	6.25811	PF	5.89656	0.0495346
Bacteria	Proteobacteria	Alphaproteobacteria	Rhodospirillales	Rhodospirillaceae	Dongia	5.45727	P_D	5.01486	0.0495346
Bacteria	Actinobacteria	Actinobacteria	Micromonosporales	Micromonosporaceae	Dactylosporangium	5.68738	PF	5.0856	0.0495346
Bacteria	Actinobacteria	Actinobacteria	Micromonosporales	Micromonosporaceae	Actinoplanes	5.91922	PF	5.5389	0.0495346
Bacteria	Proteobacteria	Gammaproteobacteria	Xanthomonadales	Xanthomonadaceae	Thermomonas	6.48797	PF	6.19025	0.036904
Bacteria	Actinobacteria	Actinobacteria	Propionibacteriales	Nocardioidaceae	Marmoricola	5.96822	P_D	4.85276	0.0495346
Bacteria	Proteobacteria	Gammaproteobacteria	Acidiferrobacterales	Acidiferrobacteraceae	Sulfurifustis	4.71636	PF	4.30439	0.0495346
Bacteria	Actinobacteria	Actinobacteria	Pseudonocardiales	Pseudonocardiaceae	Amycolatopsis	5.91768	P_D	5.604	0.0463016
Bacteria	Proteobacteria	Gammaproteobacteria	Xanthomonadales	Nevskiaceae	Alkanibacter	5.03074	PF	4.58503	0.0495346
Bacteria	Actinobacteria	Actinobacteria	Micrococcales	Intrasporangiaceae	Oryzihumus	6.61008	P_D	6.2861	0.0495346
Bacteria	Proteobacteria	Alphaproteobacteria	Rhodospirillales	Rhodospirillaceae	Azospirillum	5.16828	PF	4.85308	0.0463016
Bacteria	Actinobacteria	Actinobacteria	Solirubrobacterales	Parviterribacteraceae	Parviterribacter	5.80337	PF	5.44097	0.0495346
Bacteria	Verrucomicrobia	Verrucomicrobiae	Verrucomicrobiales	Verrucomicrobiaceae	Verrucomicrobium	4.55471	PF	4.32938	0.036904
Bacteria	Proteobacteria	Gammaproteobacteria	Xanthomonadales	Xanthomonadaceae	Frateuria	4.42154	P_D	4.1865	0.036904
Bacteria	Proteobacteria	Gammaproteobacteria	Xanthomonadales	Xanthomonadaceae	Lysobacter	6.54289	PF	6.07684	0.0495346
Bacteria	Proteobacteria	Deltaproteobacteria	Myxococcales	Vulgatibacteraceae	Vulgatibacter	5.16874	PF	4.53443	0.0495346
Bacteria	Proteobacteria	Alphaproteobacteria	Rhizobiales	Bradyrhizobiaceae	Rhodopseudomonas	5.40589	P_D	5.0099	0.0495346
Bacteria	Proteobacteria	Alphaproteobacteria	Rhodospirillales	Rhodospirillaceae	Ferrovibrio	4.88102	PF	4.49783	0.0495346
Bacteria	Proteobacteria	Betaproteobacteria	Nitrosomonadales	Nitrosomonadaceae	Nitrosomonas	4.0746	PF	4.0319	0.0463016
Bacteria	Bacteroidetes	Flavobacteriia	Flavobacteriales	Flavobacteriaceae	Flavobacterium	6.07241	PF	5.59709	0.0495346
Bacteria	Proteobacteria	Alphaproteobacteria	Rhodospirillales	Rhodospirillaceae	Magnetospirillum	4.63589	PF	4.2677	0.0495346
Bacteria	Proteobacteria	Alphaproteobacteria	Rhizobiales	Hyphomicrobiaceae	Pedomicrobium	5.97151	PF	4.81803	0.0495346
Bacteria	Proteobacteria	Alphaproteobacteria	Sphingomonadales	Sphingomonadaceae	Sphingopyxis	6.57471	PF	6.20317	0.0495346
Bacteria	Actinobacteria	Actinobacteria	Streptosporangiales	Streptosporangiaceae	Sphaerisporangium	4.79873	PF	4.47868	0.0495346
Bacteria	Firmicutes	Bacilli	Bacillales	Thermoactinomycetaceae	Thermoactinomyces	5.11458	PF	4.55842	0.0495346
Bacteria	Actinobacteria	Actinobacteria	Streptosporangiales	Thermomonosporaceae	Actinomadura	5.55531	P_D	4.93882	0.0495346
Bacteria	Proteobacteria	Alphaproteobacteria	Caulobacterales	Caulobacteraceae	Phenylobacterium	6.31809	PF	5.77659	0.0495346
Bacteria	Acidobacteria	Acidobacteria	Acidobacteriales	Acidobacteriaceae__Subgroup_1_	Terracidiphilus	4.1955	P_D	4.7917	0.036904
Bacteria	Firmicutes	Bacilli	Bacillales	Alicyclobacillaceae	Kyrpidia	4.29824	PF	4.9295	0.036904
Bacteria	Verrucomicrobia	Spartobacteria	Chthoniobacterales	Chthoniobacteraceae	Chthoniobacter	5.80395	PF	5.42743	0.0495346
Bacteria	Proteobacteria	Gammaproteobacteria	Xanthomonadales	Solimonadaceae	Solimonas	4.50176	P_D	4.24281	0.036904
Bacteria	Bacteroidetes	Sphingobacteriia	Sphingobacteriales	Chitinophagaceae	Taibaiella	5.31263	P_D	4.90779	0.0495346
Bacteria	Actinobacteria	Actinobacteria	Micrococcales	Cellulomonadaceae	Actinotalea	4.83219	PF	4.51422	0.0463016
Bacteria	Proteobacteria	Alphaproteobacteria	Rhizobiales	Rhizobiaceae	Rhizobium	6.75488	PF	6.41044	0.0495346
Bacteria	Proteobacteria	Alphaproteobacteria	Sphingomonadales	Sphingomonadaceae	Novosphingobium	5.23935	PF	4.79318	0.0495346
Bacteria	Proteobacteria	Alphaproteobacteria	Rhodospirillales	Rhodospirillaceae	Desertibacter	4.55118	PF	4.32128	0.036904
Bacteria	Proteobacteria	Betaproteobacteria	Burkholderiales	Comamonadaceae	Ramlibacter	6.92367	PF	6.47764	0.0495346
Bacteria	Acidobacteria	Acidobacteria	Acidobacteriales	Acidobacteriaceae__Subgroup_1_	Granulicella	4.84008	P_D	4.57111	0.036904
Bacteria	Actinobacteria	Actinobacteria	Gaiellales	Gaiellaceae	Gaiella	6.71207	PF	5.84979	0.0495346
Bacteria	Actinobacteria	Actinobacteria	Streptosporangiales	Thermomonosporaceae	Actinoallomurus	5.31274	P_D	4.90004	0.0495346
Bacteria	Gemmatimonadetes	Gemmatimonadetes	Gemmatimonadales	Gemmatimonadaceae	Gemmatimonas	7.14575	PF	6.52437	0.0495346
Bacteria	Actinobacteria	Actinobacteria	Micromonosporales	Micromonosporaceae	Luedemannella	5.77589	P_D	5.01782	0.0495346
Bacteria	Proteobacteria	Deltaproteobacteria	Myxococcales	Sandaracinaceae	Sandaracinus	5.04737	PF	4.72048	0.0495346
Bacteria	Proteobacteria	Gammaproteobacteria	Oceanospirillales	Oceanospirillaceae	Pseudohongiella	5.80364	PF	5.50242	0.0463016
Bacteria	Actinobacteria	Actinobacteria	Solirubrobacterales	Solirubrobacteraceae	Solirubrobacter	5.9593	P_D	5.32236	0.0495346
Bacteria	Actinobacteria	Actinobacteria	Propionibacteriales	Nocardioidaceae	Kribbella	5.89166	P_D	5.4727	0.0495346
Bacteria	Bacteroidetes	Cytophagia	Cytophagales	Cytophagaceae	Pontibacter	6.59874	PF	6.2911	0.036904
Bacteria	Proteobacteria	Alphaproteobacteria	Caulobacterales	Caulobacteraceae	Brevundimonas	6.53725	PF	6.18889	0.0495346
Bacteria	Verrucomicrobia	Verrucomicrobiae	Verrucomicrobiales	Verrucomicrobiaceae	Luteolibacter	4.66944	PF	4.41663	0.036904
Bacteria	Proteobacteria	Alphaproteobacteria	Rhodospirillales	Rhodospirillales_Incertae_Sedis	Reyranella	6.02231	P_D	5.3709	0.0495346
Bacteria	Firmicutes	Bacilli	Bacillales	Alicyclobacillaceae	Effusibacillus	4.38172	PF	4.15367	0.036904
Bacteria	Proteobacteria	Gammaproteobacteria	Xanthomonadales	Xanthomonadaceae	Mizugakiibacter	5.88591	P_D	5.57612	0.036904
Bacteria	Proteobacteria	Betaproteobacteria	Burkholderiales	Oxalobacteraceae	Duganella	5.87328	PF	5.53476	0.0495346
Bacteria	Proteobacteria	Gammaproteobacteria	Methylococcales	Methylococcaceae	Methylocaldum	4.41586	P_D	4.18077	0.036904
Bacteria	Proteobacteria	Gammaproteobacteria	Legionellales	Coxiellaceae	Aquicella	5.22689	P_D	4.86146	0.0495346
Bacteria	Proteobacteria	Betaproteobacteria	Burkholderiales	Alcaligenaceae	Achromobacter	6.03047	PF	5.70294	0.0495346
Bacteria	Firmicutes	Bacilli	Bacillales	Paenibacillaceae	Brevibacillus	5.41256	PF	4.91575	0.0495346
Bacteria	Proteobacteria	Alphaproteobacteria	Rickettsiales	Rickettsiales_Incertae_Sedis	Candidatus_Captivus	4.0746	PF	4.81411	0.036904
Bacteria	Bacteroidetes	Sphingobacteriia	Sphingobacteriales	Chitinophagaceae	Niastella	5.43258	P_D	4.76975	0.0495346
Bacteria	Proteobacteria	Betaproteobacteria	Burkholderiales	Comamonadaceae	Aquincola	5.39732	PF	5.05406	0.0495346
Bacteria	Actinobacteria	Actinobacteria	Frankiales	Geodermatophilaceae	Modestobacter	5.12703	PF	4.65259	0.0495346
Bacteria	Firmicutes	Bacilli	Bacillales	Paenibacillaceae	Thermobacillus	4.76864	PF	4.37504	0.0495346
Bacteria	Bacteroidetes	Sphingobacteriia	Sphingobacteriales	Chitinophagaceae	Parafilimonas	4.6241	P_D	4.33046	0.0463016
Bacteria	Proteobacteria	Alphaproteobacteria	Sphingomonadales	Erythrobacteraceae	Porphyrobacter	5.61867	P_D	5.31174	0.0495346
Bacteria	Proteobacteria	Betaproteobacteria	Methylophilales	Methylophilaceae	Methylobacillus	5.39001	PF	5.08822	0.0495346
Bacteria	Bacteroidetes	Cytophagia	Cytophagales	Cytophagaceae	Emticicia	4.72394	PF	4.36536	0.036904
Bacteria	Bacteroidetes	Sphingobacteriia	Sphingobacteriales	Sphingobacteriaceae	Olivibacter	4.74496	P_D	4.46786	0.036904
Bacteria	Proteobacteria	Deltaproteobacteria	Myxococcales	Myxococcaceae	Myxococcus	5.00052	PF	4.59569	0.0495346
Bacteria	Proteobacteria	Alphaproteobacteria	Rhodospirillales	Acetobacteraceae	Acidicaldus	5.2159	P_D	4.89469	0.036904
Bacteria	Acidobacteria	Acidobacteria	Blastocatellales	Blastocatellaceae__Subgroup_4_	Tellurimicrobium	4.87078	P_D	4.59604	0.0463016
Bacteria	Proteobacteria	Deltaproteobacteria	Myxococcales	Polyangiaceae	Labilithrix	4.26032	P_D	4.03437	0.036904
Bacteria	Actinobacteria	Actinobacteria	Pseudonocardiales	Pseudonocardiaceae	Saccharopolyspora	6.49754	PF	6.20779	0.0495346
Bacteria	Bacteroidetes	Sphingobacteriia	Sphingobacteriales	Sphingobacteriaceae	Arcticibacter	5.6379	PF	5.33113	0.0495346
Bacteria	Proteobacteria	Betaproteobacteria	Burkholderiales	Oxalobacteraceae	Herbaspirillum	4.89761	PF	4.58618	0.0495346
Bacteria	Proteobacteria	Deltaproteobacteria	Oligoflexales	Oligoflexaceae	Oligoflexus	5.99889	PF	5.65967	0.0495346
Bacteria	Proteobacteria	Betaproteobacteria	Burkholderiales	Oxalobacteraceae	Paucimonas	6.75612	PF	6.37015	0.0495346
Bacteria	Actinobacteria	Actinobacteria	Frankiales	Acidothermaceae	Acidothermus	6.19265	P_D	5.88373	0.0495346
Bacteria	Actinobacteria	Actinobacteria	Micrococcales	Microbacteriaceae	Leifsonia	5.60531	PF	5.04861	0.0495346
Bacteria	Bacteroidetes	Sphingobacteriia	Sphingobacteriales	Saprospiraceae	Phaeodactylibacter	4.44059	PF	4.15163	0.0495346
Bacteria	Firmicutes	Bacilli	Bacillales	Paenibacillaceae	Cohnella	5.29242	PF	4.64733	0.0495346
Bacteria	Proteobacteria	Alphaproteobacteria	Rhizobiales	Rhizobiales_Incertae_Sedis	Bauldia	5.588	P_D	5.16717	0.0495346
Bacteria	Proteobacteria	Deltaproteobacteria	Bdellovibrionales	Bdellovibrionaceae	Bdellovibrio	5.37563	PF	4.79945	0.0495346
Bacteria	Proteobacteria	Alphaproteobacteria	Rhizobiales	Rhizobiaceae	Neorhizobium	5.42748	PF	4.85446	0.0495346
Bacteria	Verrucomicrobia	Verrucomicrobiae	Verrucomicrobiales	Verrucomicrobiaceae	Haloferula	4.8296	PF	4.44859	0.0495346
Bacteria	Actinobacteria	Actinobacteria	Streptosporangiales	Nocardiopsaceae	Nocardiopsis	4.58041	P_D	4.3028	0.036904
Bacteria	Actinobacteria	Actinobacteria	Propionibacteriales	Nocardioidaceae	Nocardioides	6.48213	P_D	5.80912	0.0495346
Bacteria	Proteobacteria	Deltaproteobacteria	Desulfurellales	Desulfurellaceae	H16	6.13345	P_D	5.46643	0.0495346
Bacteria	Proteobacteria	Betaproteobacteria	Burkholderiales	Oxalobacteraceae	Herminiimonas	4.9614	PF	4.50068	0.0495346
Bacteria	Actinobacteria	Actinobacteria	Pseudonocardiales	Pseudonocardiaceae	Pseudonocardia	6.11114	P_D	5.62919	0.0495346
Bacteria	Proteobacteria	Alphaproteobacteria	Rhizobiales	Methylobacteriaceae	Microvirga	6.71329	PF	6.3508	0.0495346
Bacteria	Proteobacteria	Alphaproteobacteria	Sphingomonadales	Sphingomonadaceae	Sphingobium	5.96608	PF	5.49793	0.0495346
Bacteria	Firmicutes	Bacilli	Bacillales	Paenibacillaceae	Oxalophagus	5.0339	PF	4.35441	0.0495346
Bacteria	Acidobacteria	Acidobacteria	Acidobacteriales	Acidobacteriaceae__Subgroup_1_	Candidatus_Koribacter	5.34348	P_D	4.97205	0.0495346
Bacteria	Proteobacteria	Betaproteobacteria	Burkholderiales	Comamonadaceae	Hydrogenophaga	5.53573	PF	5.22536	0.0495346
Bacteria	Firmicutes	Bacilli	Bacillales	Planococcaceae	Domibacillus	4.70864	PF	4.43863	0.0495346
Bacteria	Actinobacteria	Actinobacteria	Glycomycetales	Glycomycetaceae	Glycomyces	5.40229	PF	4.9357	0.0495346
Bacteria	Actinobacteria	Actinobacteria	Corynebacteriales	Mycobacteriaceae	Mycobacterium	6.55195	P_D	6.14984	0.0495346
Bacteria	Actinobacteria	Actinobacteria	Acidimicrobiales	Acidimicrobiaceae	CL500_29_marine_group	5.17968	PF	4.65819	0.0495346
