# Supplementary material for: Exploring the key microbial changes in the rhizosphere that affect the occurrence of tobacco root-knot nematodes
Source: AMB Express. 2020 Apr 15;10:72. doi: 10.1186/s13568-020-01006-6 (PMC7158972; doi:10.1186/s13568-020-01006-6)
Supplement: Supplementary file 7 — Additional file 7: Table S6. Difference bacteria between Pl and P_D. [file 13568_2020_1006_MOESM7_ESM.xlsx]

## Sheet: Sheet1
Table S6. Difference bacteria between Pl and P_D
Feature						Log Max Mean Among All the Classes	Top-Rank Class	Log LDA Score	Max Mean
Bacteria	Proteobacteria	Betaproteobacteria	Burkholderiales	Oxalobacteraceae	Pseudoduganella	6.10049	PL	5.81694	0.0463016
Bacteria	Proteobacteria	Alphaproteobacteria	Sphingomonadales	Erythrobacteraceae	Altererythrobacter	5.71422	PL	5.47323	0.0463016
Bacteria	Actinobacteria	Actinobacteria	Micromonosporales	Micromonosporaceae	Catellatospora	5.3007	PL	4.97711	0.0495346
Bacteria	Proteobacteria	Betaproteobacteria	Rhodocyclales	Rhodocyclaceae	Azoarcus	5.06836	PL	4.98009	0.036904
Bacteria	Actinobacteria	Actinobacteria	Micrococcales	Microbacteriaceae	Agromyces	4.65877	PL	5.69956	0.0463016
Bacteria	Bacteroidetes	Cytophagia	Cytophagales	Cytophagaceae	Rhodocytophaga	4.94142	PL	5.36334	0.0495346
Bacteria	Proteobacteria	Alphaproteobacteria	Rhizobiales	Xanthobacteraceae	Pseudolabrys	6.71702	P_D	6.09362	0.0495346
Bacteria	Proteobacteria	Deltaproteobacteria	Bdellovibrionales	Bdellovibrionaceae	OM27_clade	5.33931	PL	4.98016	0.0495346
Bacteria	Bacteroidetes	Cytophagia	Cytophagales	Cytophagaceae	Dyadobacter	5.90884	PL	5.57299	0.0495346
Bacteria	Proteobacteria	Alphaproteobacteria	Rhizobiales	Methylobacteriaceae	Psychroglaciecola	4.55823	PL	5.33836	0.036904
Bacteria	Verrucomicrobia	Verrucomicrobiae	Verrucomicrobiales	Verrucomicrobiaceae	Prosthecobacter	5.04473	PL	4.819	0.0495346
Bacteria	Bacteroidetes	Sphingobacteriia	Sphingobacteriales	Sphingobacteriaceae	Sphingobacterium	5.0133	PL	4.99717	0.0463016
Bacteria	Proteobacteria	Betaproteobacteria	Burkholderiales	Comamonadaceae	Diaphorobacter	7.13372	PL	6.83353	0.0495346
Bacteria	Proteobacteria	Gammaproteobacteria	Xanthomonadales	Xanthomonadaceae	Pseudoxanthomonas	5.66852	PL	5.39676	0.0495346
Bacteria	Actinobacteria	Actinobacteria	Catenulisporales	Catenulisporaceae	Catenulispora	5.15571	PL	4.95165	0.0495346
Bacteria	Proteobacteria	Gammaproteobacteria	Cellvibrionales	Cellvibrionaceae	Cellvibrio	5.53182	PL	5.21894	0.0495346
Bacteria	Proteobacteria	Alphaproteobacteria	Rhodobacterales	Rhodobacteraceae	Rubellimicrobium	5.92097	PL	5.64931	0.036904
Bacteria	Proteobacteria	Alphaproteobacteria	Rhizobiales	Rhizobiales_Incertae_Sedis	Rhizomicrobium	6.45611	PL	5.69647	0.0495346
Bacteria	Actinobacteria	Actinobacteria	Rubrobacterales	Rubrobacteriaceae	Rubrobacter	5.06657	PL	5.12527	0.0463016
Bacteria	Proteobacteria	Alphaproteobacteria	Rhizobiales	Hyphomicrobiaceae	Devosia	6.90244	PL	6.36675	0.0495346
Bacteria	Proteobacteria	Alphaproteobacteria	Rhodobacterales	Rhodobacteraceae	Paracoccus	5.02215	PL	5.46194	0.0463016
Bacteria	Proteobacteria	Gammaproteobacteria	Xanthomonadales	Xanthomonadales_Incertae_Sedis	Steroidobacter	5.74256	PL	5.22385	0.0495346
Bacteria	Proteobacteria	Alphaproteobacteria	Sphingomonadales	Sphingomonadaceae	Sphingomonas	7.3185	P_D	6.65537	0.0495346
Bacteria	Proteobacteria	Gammaproteobacteria	Pseudomonadales	Pseudomonadaceae	Pseudomonas	7.35913	PL	7.03919	0.0495346
Bacteria	Proteobacteria	Deltaproteobacteria	Myxococcales	Nannocystaceae	Nannocystis	5.85678	PL	5.57647	0.0495346
Bacteria	Acidobacteria	Acidobacteria	Solibacterales	Solibacteraceae__Subgroup_3_	AKIW659	4.32306	P_D	5.63518	0.036904
Bacteria	Firmicutes	Bacilli	Bacillales	Thermoactinomycetaceae	Planifilum	4.75597	P_D	4.81303	0.0495346
Bacteria	Bacteroidetes	Sphingobacteriia	Sphingobacteriales	Chitinophagaceae	Crenotalea	4.61256	P_D	5.18989	0.036904
Bacteria	Bacteroidetes	Sphingobacteriia	Sphingobacteriales	Sphingobacteriaceae	Mucilaginibacter	6.50598	PL	6.12527	0.0495346
Bacteria	Bacteroidetes	Flavobacteriia	Flavobacteriales	Cryomorphaceae	Fluviicola	4.79643	PL	4.8048	0.036904
Bacteria	Actinobacteria	Actinobacteria	Kineosporiales	Kineosporiaceae	Angustibacter	5.63562	P_D	5.24446	0.0495346
Bacteria	Proteobacteria	Alphaproteobacteria	Caulobacterales	Hyphomonadaceae	Hirschia	5.39967	PL	5.30186	0.0495346
Bacteria	Proteobacteria	Betaproteobacteria	Burkholderiales	Burkholderiaceae	Pandoraea	4.30183	PL	5.2796	0.0463016
Bacteria	Firmicutes	Bacilli	Bacillales	Bacillaceae	Bacillus	7.48954	PL	7.07527	0.0495346
Bacteria	Proteobacteria	Betaproteobacteria	Rhodocyclales	Rhodocyclaceae	Uliginosibacterium	5.76262	P_D	5.63521	0.036904
Bacteria	Bacteroidetes	Cytophagia	Cytophagales	Cytophagaceae	Sporocytophaga	4.52103	P_D	5.10654	0.0495346
Bacteria	Actinobacteria	Actinobacteria	Pseudonocardiales	Pseudonocardiaceae	Saccharothrix	5.35151	PL	5.12149	0.0495346
Bacteria	Proteobacteria	Gammaproteobacteria	Xanthomonadales	Xanthomonadales_Incertae_Sedis	Acidibacter	6.02606	PL	5.17492	0.0495346
Bacteria	Actinobacteria	Actinobacteria	Micromonosporales	Micromonosporaceae	Micromonospora	5.8714	PL	5.56794	0.0495346
Bacteria	Actinobacteria	Actinobacteria	Catenulisporales	Actinospicaceae	Actinospica	5.74978	PL	5.46088	0.0495346
Bacteria	Bacteroidetes	Cytophagia	Cytophagales	Cytophagaceae	Ohtaekwangia	5.22601	PL	5.02896	0.0495346
Bacteria	Proteobacteria	Alphaproteobacteria	Caulobacterales	Caulobacteraceae	Caulobacter	6.04598	PL	5.63877	0.0495346
Bacteria	Actinobacteria	Actinobacteria	Micrococcales	Intrasporangiaceae	Terrabacter	6.09849	P_D	5.71931	0.0495346
Bacteria	Proteobacteria	Betaproteobacteria	Burkholderiales	Comamonadaceae	Comamonas	6.765	PL	6.44514	0.0495346
Bacteria	Proteobacteria	Alphaproteobacteria	Rhodospirillales	Acetobacteraceae	Roseomonas	5.42463	PL	5.31013	0.0495346
Bacteria	Proteobacteria	Alphaproteobacteria	Rhodospirillales	Acetobacteraceae	Craurococcus	4.42717	PL	5.25289	0.036904
Bacteria	Bacteroidetes	Sphingobacteriia	Sphingobacteriales	Chitinophagaceae	Flavitalea	6.21916	PL	5.8604	0.0495346
Bacteria	Actinobacteria	Actinobacteria	Micrococcales	Microbacteriaceae	Lysinimonas	5.96816	PL	5.55681	0.0495346
Bacteria	Proteobacteria	Betaproteobacteria	Burkholderiales	Burkholderiaceae	Cupriavidus	5.6003	PL	5.39881	0.0495346
Bacteria	Proteobacteria	Gammaproteobacteria	Xanthomonadales	Xanthomonadaceae	Dyella	6.23967	P_D	5.61427	0.0495346
Bacteria	Proteobacteria	Betaproteobacteria	Burkholderiales	Burkholderiaceae	Burkholderia_Paraburkholderia	5.71033	PL	5.15969	0.0495346
Bacteria	Actinobacteria	Actinobacteria	Micrococcales	Bogoriellaceae	Georgenia	4.85926	PL	5.25561	0.036904
Bacteria	Proteobacteria	Gammaproteobacteria	Xanthomonadales	Xanthomonadaceae	Stenotrophomonas	6.81509	PL	6.53462	0.0495346
Bacteria	Proteobacteria	Betaproteobacteria	Burkholderiales	Alcaligenaceae	Verticia	5.27546	PL	5.06076	0.0495346
Bacteria	Firmicutes	Bacilli	Bacillales	Bacillaceae	Fictibacillus	5.70549	PL	5.43255	0.0495346
Bacteria	Chloroflexi	Chloroflexia	Chloroflexales	Roseiflexaceae	Roseiflexus	6.27793	P_D	5.70429	0.0495346
Bacteria	Actinobacteria	Actinobacteria	Solirubrobacterales	Patulibacteraceae	Patulibacter	5.8718	P_D	5.26253	0.0495346
Bacteria	Bacteroidetes	Cytophagia	Cytophagales	Cytophagaceae	Cytophaga	4.77176	PL	5.43532	0.036904
Bacteria	Bacteroidetes	Sphingobacteriia	Sphingobacteriales	Chitinophagaceae	Terrimonas	5.99458	PL	5.51562	0.0495346
Bacteria	Proteobacteria	Deltaproteobacteria	Myxococcales	Polyangiaceae	Aetherobacter	5.12738	PL	4.92121	0.0495346
Bacteria	Proteobacteria	Betaproteobacteria	Burkholderiales	Comamonadaceae	Kinneretia	5.78103	PL	5.49349	0.0495346
Bacteria	Bacteroidetes	Sphingobacteriia	Sphingobacteriales	Chitinophagaceae	Chitinophaga	6.6252	PL	6.27917	0.0495346
Bacteria	Gemmatimonadetes	Gemmatimonadetes	Gemmatimonadales	Gemmatimonadaceae	Gemmatirosa	6.13302	PL	5.66121	0.0495346
Bacteria	Firmicutes	Clostridia	Clostridiales	Family_XVIII	Symbiobacterium	4.68101	PL	5.10798	0.0463016
Bacteria	Proteobacteria	Alphaproteobacteria	Rhizobiales	Rhizobiaceae	Shinella	6.82842	PL	6.52607	0.0495346
Bacteria	Bacteroidetes	Cytophagia	Cytophagales	Cytophagaceae	Adhaeribacter	6.43111	PL	6.1366	0.0495346
Bacteria	Firmicutes	Bacilli	Bacillales	Thermoactinomycetaceae	Thermoflavimicrobium	5.19233	PL	5.24995	0.0495346
Bacteria	Actinobacteria	Actinobacteria	Frankiales	Geodermatophilaceae	Geodermatophilus	5.46251	P_D	4.94416	0.0495346
Bacteria	Proteobacteria	Alphaproteobacteria	Rhodospirillales	Rhodospirillales_Incertae_Sedis	Candidatus_Alysiosphaera	5.12238	P_D	5.02062	0.0495346
Bacteria	Proteobacteria	Alphaproteobacteria	Rhizobiales	Xanthobacteraceae	Labrys	5.30014	P_D	4.77453	0.0495346
Bacteria	Bacteroidetes	Flavobacteriia	Flavobacteriales	Flavobacteriaceae	Chryseobacterium	5.07841	P_D	5.52679	0.036904
Bacteria	Actinobacteria	Actinobacteria	Streptosporangiales	Nocardiopsaceae	Thermobifida	4.13165	P_D	5.34378	0.036904
Bacteria	Actinobacteria	Actinobacteria	Micromonosporales	Micromonosporaceae	Actinocatenispora	5.02621	PL	5.23192	0.0495346
Bacteria	Actinobacteria	Actinobacteria	Micromonosporales	Micromonosporaceae	Phytomonospora	4.63111	P_D	4.95842	0.0463016
Bacteria	Bacteroidetes	Sphingobacteriia	Sphingobacteriales	Chitinophagaceae	Filimonas	5.81534	PL	5.49447	0.0495346
Bacteria	Chloroflexi	Ktedonobacteria	Ktedonobacterales	Ktedonobacteraceae	Ktedonobacter	4.78558	PL	4.74192	0.0495346
Bacteria	Actinobacteria	Actinobacteria	Streptosporangiales	Thermomonosporaceae	Thermobispora	4.50127	PL	5.23743	0.0463016
Bacteria	Proteobacteria	Alphaproteobacteria	Rhizobiales	Phyllobacteriaceae	Mesorhizobium	6.38743	PL	5.94389	0.0495346
Bacteria	Actinobacteria	Actinobacteria	Frankiales	Geodermatophilaceae	Blastococcus	6.24702	PL	5.54434	0.0495346
Bacteria	Proteobacteria	Alphaproteobacteria	Rhodospirillales	Rhodospirillales_Incertae_Sedis	Geminicoccus	4.62668	PL	5.22718	0.0463016
Bacteria	Acidobacteria	Acidobacteria	Acidobacteriales	Acidobacteriaceae__Subgroup_1_	Edaphobacter	5.27637	PL	4.99084	0.0495346
Bacteria	Actinobacteria	Actinobacteria	Frankiales	Cryptosporangiaceae	Fodinicola	5.17033	PL	5.23944	0.0495346
Bacteria	Proteobacteria	Gammaproteobacteria	Pseudomonadales	Moraxellaceae	Acinetobacter	4.7741	PL	5.42883	0.036904
Bacteria	Bacteroidetes	Sphingobacteriia	Sphingobacteriales	Sphingobacteriaceae	Pedobacter	7.17583	PL	6.86421	0.0495346
Bacteria	Proteobacteria	Alphaproteobacteria	Rhizobiales	Bradyrhizobiaceae	Bradyrhizobium	6.67164	P_D	5.87776	0.0495346
Bacteria	Actinobacteria	Actinobacteria	Pseudonocardiales	Pseudonocardiaceae	Actinophytocola	4.73076	P_D	5.0948	0.0463016
Bacteria	Actinobacteria	Actinobacteria	Acidimicrobiales	Iamiaceae	Iamia	6.17582	PL	5.65788	0.0495346
Bacteria	Proteobacteria	Alphaproteobacteria	Rhizobiales	Brucellaceae	Pseudochrobactrum	6.1685	PL	5.88233	0.0495346
Bacteria	Proteobacteria	Alphaproteobacteria	Rhizobiales	Rhizobiaceae	Kaistia	5.06339	PL	5.02123	0.0495346
Bacteria	Bacteroidetes	Sphingobacteriia	Sphingobacteriales	Chitinophagaceae	Parasegetibacter	5.60939	PL	5.36702	0.036904
Bacteria	Firmicutes	Bacilli	Bacillales	Paenibacillaceae	Aneurinibacillus	4.91316	PL	5.13706	0.0495346
Bacteria	Proteobacteria	Alphaproteobacteria	Rhizobiales	Bradyrhizobiaceae	Bosea	6.41246	PL	6.07745	0.0495346
Bacteria	Proteobacteria	Betaproteobacteria	Burkholderiales	Oxalobacteraceae	Massilia	7.31727	PL	6.93273	0.0495346
Bacteria	Proteobacteria	Betaproteobacteria	Methylophilales	Methylophilaceae	Methylotenera	5.24836	PL	5.07711	0.0495346
Bacteria	Proteobacteria	Gammaproteobacteria	Xanthomonadales	Xanthomonadaceae	Rhodanobacter	7.78757	PL	7.48577	0.0495346
Bacteria	Bacteroidetes	Sphingobacteriia	Sphingobacteriales	Chitinophagaceae	Flavihumibacter	4.41846	PL	5.16097	0.0463016
Bacteria	Firmicutes	Bacilli	Bacillales	Paenibacillaceae	Ammoniphilus	6.2553	PL	5.94681	0.0495346
Bacteria	Proteobacteria	Alphaproteobacteria	Rhodospirillales	Rhodospirillaceae	Dongia	5.73139	PL	5.1824	0.0495346
Bacteria	Actinobacteria	Actinobacteria	Micromonosporales	Micromonosporaceae	Dactylosporangium	5.50615	PL	4.89269	0.0495346
Bacteria	Actinobacteria	Actinobacteria	Micromonosporales	Micromonosporaceae	Actinoplanes	5.8713	PL	5.51655	0.0495346
Bacteria	Gemmatimonadetes	Gemmatimonadetes	Longimicrobiales	Longimicrobiaceae	Longimicrobium	4.53021	PL	5.12819	0.036904
Bacteria	Proteobacteria	Gammaproteobacteria	Xanthomonadales	Xanthomonadaceae	Thermomonas	6.72243	PL	6.42147	0.036904
Bacteria	Actinobacteria	Actinobacteria	Propionibacteriales	Nocardioidaceae	Marmoricola	6.33408	PL	5.82655	0.0495346
Bacteria	Proteobacteria	Gammaproteobacteria	Acidiferrobacterales	Acidiferrobacteraceae	Sulfurifustis	4.59557	PL	4.91051	0.0495346
Bacteria	Actinobacteria	Actinobacteria	Pseudonocardiales	Pseudonocardiaceae	Amycolatopsis	5.91768	P_D	5.22851	0.0495346
Bacteria	Proteobacteria	Gammaproteobacteria	Xanthomonadales	Nevskiaceae	Alkanibacter	5.04869	PL	5.1009	0.0495346
Bacteria	Actinobacteria	Actinobacteria	Micrococcales	Intrasporangiaceae	Oryzihumus	6.61008	P_D	6.17236	0.0495346
Bacteria	Proteobacteria	Alphaproteobacteria	Rhodospirillales	Rhodospirillaceae	Azospirillum	5.64224	PL	5.52351	0.0463016
Bacteria	Acidobacteria	Acidobacteria	Solibacterales	Solibacteraceae__Subgroup_3_	Paludibaculum	4.93543	PL	5.26111	0.0495346
Bacteria	Actinobacteria	Actinobacteria	Solirubrobacterales	Parviterribacteraceae	Parviterribacter	5.76598	PL	5.43224	0.0495346
Bacteria	Verrucomicrobia	Verrucomicrobiae	Verrucomicrobiales	Verrucomicrobiaceae	Verrucomicrobium	5.8687	PL	5.56483	0.036904
Bacteria	Proteobacteria	Gammaproteobacteria	Xanthomonadales	Xanthomonadaceae	Lysobacter	6.67315	PL	6.27211	0.0495346
Bacteria	Proteobacteria	Deltaproteobacteria	Myxococcales	Vulgatibacteraceae	Vulgatibacter	5.27118	PL	4.87015	0.0495346
Bacteria	Planctomycetes	Planctomycetacia	Planctomycetales	Planctomycetaceae	Pir4_lineage	4.96906	P_D	5.24027	0.0495346
Bacteria	Proteobacteria	Alphaproteobacteria	Rhizobiales	Bradyrhizobiaceae	Rhodopseudomonas	5.40589	P_D	4.85489	0.0495346
Bacteria	Proteobacteria	Alphaproteobacteria	Rhodospirillales	Rhodospirillaceae	Ferrovibrio	4.90676	PL	5.27181	0.0495346
Bacteria	Proteobacteria	Betaproteobacteria	Nitrosomonadales	Nitrosomonadaceae	Nitrosomonas	4.6212	PL	5.27478	0.0463016
Bacteria	Bacteroidetes	Flavobacteriia	Flavobacteriales	Flavobacteriaceae	Flavobacterium	6.47812	PL	6.10026	0.0495346
Bacteria	Actinobacteria	Actinobacteria	Pseudonocardiales	Pseudonocardiaceae	Lentzea	5.55673	PL	4.9696	0.0495346
Bacteria	Proteobacteria	Alphaproteobacteria	Rhodospirillales	Rhodospirillaceae	Magnetospirillum	4.84875	PL	5.03646	0.0495346
Bacteria	Proteobacteria	Alphaproteobacteria	Sphingomonadales	Sphingomonadaceae	Sphingopyxis	6.50431	PL	6.1532	0.0495346
Bacteria	Actinobacteria	Actinobacteria	Streptosporangiales	Streptosporangiaceae	Sphaerisporangium	5.08025	PL	5.1393	0.0495346
Bacteria	Actinobacteria	Actinobacteria	Streptosporangiales	Thermomonosporaceae	Actinomadura	6.44883	PL	6.08879	0.0495346
Bacteria	Proteobacteria	Alphaproteobacteria	Caulobacterales	Caulobacteraceae	Phenylobacterium	6.40755	PL	5.95905	0.0495346
Bacteria	Acidobacteria	Acidobacteria	Acidobacteriales	Acidobacteriaceae__Subgroup_1_	Terracidiphilus	4.86828	PL	4.90421	0.0495346
Bacteria	Verrucomicrobia	Spartobacteria	Chthoniobacterales	Chthoniobacteraceae	Chthoniobacter	5.83162	PL	5.50029	0.0495346
Bacteria	Actinobacteria	Actinobacteria	Micrococcales	Cellulomonadaceae	Actinotalea	5.02807	PL	4.95269	0.0463016
Bacteria	Proteobacteria	Alphaproteobacteria	Rhizobiales	Rhizobiaceae	Rhizobium	6.92779	PL	6.5981	0.0495346
Bacteria	Proteobacteria	Alphaproteobacteria	Sphingomonadales	Sphingomonadaceae	Novosphingobium	5.3185	PL	5.04099	0.0495346
Bacteria	Proteobacteria	Betaproteobacteria	Burkholderiales	Comamonadaceae	Ramlibacter	6.98218	PL	6.5406	0.0495346
Bacteria	Actinobacteria	Actinobacteria	Gaiellales	Gaiellaceae	Gaiella	6.58462	P_D	5.60251	0.0495346
Bacteria	Gemmatimonadetes	Gemmatimonadetes	Gemmatimonadales	Gemmatimonadaceae	Gemmatimonas	7.11538	PL	6.54282	0.0495346
Bacteria	Actinobacteria	Actinobacteria	Micromonosporales	Micromonosporaceae	Luedemannella	5.77589	P_D	5.21354	0.0495346
Bacteria	Proteobacteria	Deltaproteobacteria	Myxococcales	Sandaracinaceae	Sandaracinus	5.4251	PL	5.22186	0.0495346
Bacteria	Actinobacteria	Actinobacteria	Micrococcales	Dermabacteraceae	Brachybacterium	4.73189	PL	5.20821	0.036904
Bacteria	Proteobacteria	Gammaproteobacteria	Oceanospirillales	Oceanospirillaceae	Pseudohongiella	5.75181	PL	5.47938	0.0463016
Bacteria	Actinobacteria	Actinobacteria	Solirubrobacterales	Solirubrobacteraceae	Solirubrobacter	5.9593	P_D	5.42199	0.0495346
Bacteria	Actinobacteria	Actinobacteria	Propionibacteriales	Nocardioidaceae	Kribbella	6.08478	PL	5.27426	0.0495346
Bacteria	Bacteroidetes	Sphingobacteriia	Sphingobacteriales	Chitinophagaceae	Sediminibacterium	5.25096	PL	5.01808	0.0495346
Bacteria	Bacteroidetes	Cytophagia	Cytophagales	Cytophagaceae	Pontibacter	6.52196	PL	6.22407	0.036904
Bacteria	Proteobacteria	Alphaproteobacteria	Caulobacterales	Caulobacteraceae	Asticcacaulis	5.91004	PL	5.49051	0.0495346
Bacteria	Actinobacteria	Actinobacteria	Streptosporangiales	Streptosporangiaceae	Nonomuraea	6.40869	PL	6.03996	0.0495346
Bacteria	Proteobacteria	Alphaproteobacteria	Caulobacterales	Caulobacteraceae	Brevundimonas	6.55592	PL	6.23502	0.0495346
Bacteria	Proteobacteria	Deltaproteobacteria	Myxococcales	Polyangiaceae	Sorangium	5.61868	PL	5.18814	0.0495346
Bacteria	Verrucomicrobia	Verrucomicrobiae	Verrucomicrobiales	Verrucomicrobiaceae	Luteolibacter	5.08282	PL	5.22565	0.036904
Bacteria	Verrucomicrobia	Opitutae	Opitutales	Opitutaceae	Opitutus	6.01416	PL	5.6278	0.0495346
Bacteria	Firmicutes	Bacilli	Bacillales	Alicyclobacillaceae	Effusibacillus	4.53696	PL	5.41629	0.036904
Bacteria	Proteobacteria	Betaproteobacteria	Burkholderiales	Oxalobacteraceae	Duganella	5.71067	PL	5.34439	0.0495346
Bacteria	Bacteroidetes	Sphingobacteriia	Sphingobacteriales	Chitinophagaceae	Niabella	5.6862	PL	5.40111	0.0495346
Bacteria	Proteobacteria	Gammaproteobacteria	Methylococcales	Methylococcaceae	Methylocaldum	4.41586	P_D	5.41357	0.036904
Bacteria	Proteobacteria	Betaproteobacteria	Burkholderiales	Alcaligenaceae	Achromobacter	6.19256	PL	5.89401	0.0495346
Bacteria	Firmicutes	Bacilli	Bacillales	Paenibacillaceae	Brevibacillus	5.38697	PL	5.02704	0.0495346
Bacteria	Verrucomicrobia	Spartobacteria	Chthoniobacterales	Chthoniobacterales_Incertae_Sedis	Terrimicrobium	4.76129	PL	4.89102	0.0495346
Bacteria	Proteobacteria	Betaproteobacteria	Burkholderiales	Comamonadaceae	Aquincola	5.58486	PL	5.2575	0.0495346
Bacteria	Actinobacteria	Actinobacteria	Streptosporangiales	Streptosporangiaceae	Microbispora	5.12154	PL	4.81002	0.0495346
Bacteria	Actinobacteria	Actinobacteria	Frankiales	Geodermatophilaceae	Modestobacter	5.26039	PL	5.21415	0.0495346
Bacteria	Firmicutes	Bacilli	Bacillales	Paenibacillaceae	Thermobacillus	4.75379	PL	5.01278	0.0495346
Bacteria	Actinobacteria	Actinobacteria	Micrococcales	Sanguibacteraceae	Sanguibacter	4.86434	PL	4.8296	0.0495346
Bacteria	Proteobacteria	Alphaproteobacteria	Sphingomonadales	Erythrobacteraceae	Porphyrobacter	5.61867	P_D	5.12079	0.0495346
Bacteria	Proteobacteria	Betaproteobacteria	Methylophilales	Methylophilaceae	Methylobacillus	5.30084	PL	5.10335	0.0495346
Bacteria	Bacteroidetes	Cytophagia	Cytophagales	Cytophagaceae	Emticicia	5.36016	PL	5.16314	0.036904
Bacteria	Bacteroidetes	Sphingobacteriia	Sphingobacteriales	Sphingobacteriaceae	Olivibacter	4.74496	P_D	5.07759	0.036904
Bacteria	Proteobacteria	Deltaproteobacteria	Myxococcales	Myxococcaceae	Myxococcus	4.86243	PL	4.9837	0.0495346
Bacteria	Bacteroidetes	Sphingobacteriia	Sphingobacteriales	Chitinophagaceae	Flavisolibacter	6.77772	PL	6.25274	0.0495346
Bacteria	Acidobacteria	Acidobacteria	Blastocatellales	Blastocatellaceae__Subgroup_4_	Tellurimicrobium	4.87078	P_D	5.08267	0.0495346
Bacteria	Firmicutes	Clostridia	Clostridiales	Lachnospiraceae	Lachnospiraceae_UCG_007	4.19291	PL	5.72163	0.0463016
Bacteria	Bacteroidetes	Sphingobacteriia	Sphingobacteriales	Chitinophagaceae	Ferruginibacter	5.09648	PL	4.93578	0.0495346
Bacteria	Actinobacteria	Actinobacteria	Pseudonocardiales	Pseudonocardiaceae	Saccharopolyspora	6.45511	PL	6.15402	0.0495346
Bacteria	Bacteroidetes	Sphingobacteriia	Sphingobacteriales	Sphingobacteriaceae	Arcticibacter	6.24362	PL	5.96501	0.0495346
Bacteria	Proteobacteria	Betaproteobacteria	Burkholderiales	Oxalobacteraceae	Herbaspirillum	4.73614	PL	5.36757	0.0495346
Bacteria	Chloroflexi	Chloroflexia	Chloroflexales	Chloroflexaceae	Chloronema	4.41846	PL	5.28702	0.036904
Bacteria	Proteobacteria	Deltaproteobacteria	Oligoflexales	Oligoflexaceae	Oligoflexus	5.49492	PL	5.24052	0.0495346
Bacteria	Proteobacteria	Betaproteobacteria	Burkholderiales	Oxalobacteraceae	Paucimonas	6.62341	PL	6.13263	0.0495346
Bacteria	Actinobacteria	Actinobacteria	Micrococcales	Microbacteriaceae	Leifsonia	5.8368	PL	5.44442	0.0495346
Bacteria	Proteobacteria	Gammaproteobacteria	Legionellales	Legionellaceae	Legionella	4.76425	P_D	4.96905	0.0495346
Bacteria	Firmicutes	Bacilli	Bacillales	Paenibacillaceae	Cohnella	5.45763	PL	5.13286	0.0495346
Bacteria	Proteobacteria	Deltaproteobacteria	Bdellovibrionales	Bdellovibrionaceae	Bdellovibrio	5.50063	PL	5.15394	0.0495346
Bacteria	Proteobacteria	Alphaproteobacteria	Rhizobiales	Rhizobiaceae	Neorhizobium	6.01431	PL	5.66204	0.0495346
Bacteria	Verrucomicrobia	Verrucomicrobiae	Verrucomicrobiales	Verrucomicrobiaceae	Haloferula	5.25431	PL	5.0924	0.0495346
Bacteria	Actinobacteria	Actinobacteria	Propionibacteriales	Nocardioidaceae	Nocardioides	6.62863	PL	5.91942	0.0495346
Bacteria	Proteobacteria	Deltaproteobacteria	Desulfurellales	Desulfurellaceae	H16	6.13345	P_D	5.43024	0.0495346
Bacteria	Proteobacteria	Betaproteobacteria	Burkholderiales	Oxalobacteraceae	Herminiimonas	5.03619	PL	4.85342	0.0495346
Bacteria	Actinobacteria	Actinobacteria	Pseudonocardiales	Pseudonocardiaceae	Pseudonocardia	6.11114	P_D	5.35702	0.0495346
Bacteria	Proteobacteria	Alphaproteobacteria	Rhizobiales	Methylobacteriaceae	Microvirga	6.74003	PL	6.39048	0.0495346
Bacteria	Proteobacteria	Alphaproteobacteria	Sphingomonadales	Sphingomonadaceae	Sphingobium	6.00538	PL	5.59363	0.0495346
Bacteria	Firmicutes	Bacilli	Bacillales	Paenibacillaceae	Oxalophagus	5.1038	PL	4.92518	0.0495346
Bacteria	Proteobacteria	Betaproteobacteria	Burkholderiales	Comamonadaceae	Hydrogenophaga	5.80903	PL	5.5147	0.0495346
Bacteria	Firmicutes	Bacilli	Bacillales	Planococcaceae	Domibacillus	5.13968	PL	5.23573	0.0495346
Bacteria	Actinobacteria	Actinobacteria	Glycomycetales	Glycomycetaceae	Glycomyces	5.55235	PL	5.19845	0.0495346
Bacteria	Actinobacteria	Actinobacteria	Pseudonocardiales	Pseudonocardiaceae	Crossiella	6.04846	PL	5.56128	0.0495346
Bacteria	Proteobacteria	Betaproteobacteria	Burkholderiales	Burkholderiaceae	Ralstonia	4.85606	PL	5.42768	0.0463016
Bacteria	Actinobacteria	Actinobacteria	Corynebacteriales	Mycobacteriaceae	Mycobacterium	6.55195	P_D	5.92826	0.0495346
