# Supplementary material for: Exploring the key microbial changes in the rhizosphere that affect the occurrence of tobacco root-knot nematodes
Source: AMB Express. 2020 Apr 15;10:72. doi: 10.1186/s13568-020-01006-6 (PMC7158972; doi:10.1186/s13568-020-01006-6)
Supplement: Supplementary file 8 — Additional file 8: Table S7. Difference fungi between Bs and P_D. [file 13568_2020_1006_MOESM8_ESM.xlsx]

## Sheet: Sheet1
Table S7. Difference fungi between Bs and P_D
Feature						Log Max Mean Among All the Classes	Top-Rank Class	Log LDA Score	Max Mean
Fungi	Ascomycota	Dothideomycetes	Pleosporales	Didymellaceae	Boeremia	6.12169	BS	5.79428	0.0495346
Fungi	Ascomycota	Laboulbeniomycetes	Pyxidiophorales	Pyxidiophoraceae	Pyxidiophora	4.69281	P_D	4.39613	0.0495346
Fungi	Ascomycota	Dothideomycetes	Capnodiales	Davidiellaceae	Cladosporium	6.16821	BS	5.55403	0.0495346
Fungi	Ascomycota	Sordariomycetes	Hypocreales	Clavicipitaceae	Claviceps	6.32773	P_D	5.92747	0.0495346
Fungi	Ascomycota	Dothideomycetes	Pleosporales	Pleosporaceae	Dendryphion	3.94511	P_D	4.0271	0.0495346
Fungi	Basidiomycota	Tremellomycetes	Cystofilobasidiales	Cystofilobasidiaceae	Mrakia	4.34989	P_D	4.31967	0.0495346
Fungi	Ascomycota	Sordariomycetes	Hypocreales	Hypocreaceae	Hypocrea	6.06452	BS	5.6037	0.0495346
Fungi	Ascomycota	Sordariomycetes	Hypocreales	Clavicipitaceae	Metarhizium	4.43721	P_D	4.16689	0.0463016
Fungi	Ascomycota	Dothideomycetes	Acrospermales	Acrospermaceae	Acrospermum	3.73801	P_D	4.85844	0.036904
Fungi	Ascomycota	Dothideomycetes	Pleosporales	Pleosporaceae	Cochliobolus	3.59887	BS	4.71936	0.0463016
Fungi	Ascomycota	Sordariomycetes	Microascales	Microascaceae	Pseudallescheria	5.96954	BS	5.6118	0.0495346
Fungi	Basidiomycota	Tremellomycetes	Tremellales	Tremellaceae	Cryptococcus	5.28442	P_D	4.97623	0.0495346
Fungi	Ascomycota	Sordariomycetes	Sordariales	Coniochaetaceae	Coniochaeta	5.99009	P_D	5.64874	0.0495346
