# Supplementary material for: Exploring the key microbial changes in the rhizosphere that affect the occurrence of tobacco root-knot nematodes
Source: AMB Express. 2020 Apr 15;10:72. doi: 10.1186/s13568-020-01006-6 (PMC7158972; doi:10.1186/s13568-020-01006-6)
Supplement: Supplementary file 9 — Additional file 9: Table S8. Difference fungi between Pf and P_D. [file 13568_2020_1006_MOESM9_ESM.xlsx]

## Sheet: Sheet1
Table S8. Difference fungi between Pf and P_D
Feature						Log Max Mean Among All the Classes	Top-Rank Class	Log LDA Score	Max Mean
Fungi	Ascomycota	Dothideomycetes	Capnodiales	Davidiellaceae	Cladosporium	6.71688	PF	6.38832	0.0495346
Fungi	Ascomycota	Sordariomycetes	Hypocreales	Clavicipitaceae	Claviceps	6.79677	PF	6.31559	0.0495346
Fungi	Ascomycota	Dothideomycetes	Pleosporales	Pleosporaceae	Dendryphion	4.84861	PF	5.076	0.0495346
Fungi	Basidiomycota	Tremellomycetes	Cystofilobasidiales	Cystofilobasidiaceae	Mrakia	5.27252	PF	5.33834	0.0495346
Fungi	Ascomycota	Sordariomycetes	Hypocreales	Hypocreaceae	Hypocrea	6.84588	PF	6.55299	0.0495346
Fungi	Ascomycota	Sordariomycetes	Hypocreales	Clavicipitaceae	Metarhizium	5.04692	PF	4.73462	0.0495346
Fungi	Ascomycota	Eurotiomycetes	Eurotiales	Trichocomaceae	Aspergillus	6.86407	PF	6.5373	0.0495346
Fungi	Ascomycota	Sordariomycetes	Microascales	Microascaceae	Pseudallescheria	6.29583	PF	5.98077	0.0495346
