# Supplementary material for: Exploring the key microbial changes in the rhizosphere that affect the occurrence of tobacco root-knot nematodes
Source: AMB Express. 2020 Apr 15;10:72. doi: 10.1186/s13568-020-01006-6 (PMC7158972; doi:10.1186/s13568-020-01006-6)
Supplement: Supplementary file 10 — Additional file 10: Table S9. Difference fungi between Pl and P_D. [file 13568_2020_1006_MOESM10_ESM.xlsx]

## Sheet: Sheet1
Table S9. Difference fungi between Pl and P_D
Feature						Log Max Mean Among All the Classes	Top-Rank Class	Log LDA Score	Max Mean
Fungi	Ascomycota	Laboulbeniomycetes	Pyxidiophorales	Pyxidiophoraceae	Pyxidiophora	4.69281	P_D	4.37806	0.0495346
Fungi	Basidiomycota	Agaricomycetes	Cantharellales	Ceratobasidiaceae	Rhizoctonia	5.15859	PL	4.85913	0.0495346
Fungi	Ascomycota	Dothideomycetes	Capnodiales	Davidiellaceae	Cladosporium	5.84688	P_D	5.39382	0.0495346
Fungi	Basidiomycota	Tremellomycetes	Cystofilobasidiales	Cystofilobasidiaceae	Mrakia	4.34989	P_D	4.09394	0.0495346
Fungi	Ascomycota	Sordariomycetes	Hypocreales	Clavicipitaceae	Metarhizium	4.43721	P_D	4.02869	0.0495346
Fungi	Ascomycota	Dothideomycetes	Acrospermales	Acrospermaceae	Acrospermum	3.73801	P_D	4.50318	0.0495346
Fungi	Basidiomycota	Tremellomycetes	Tremellales	Tremellaceae	Cryptococcus	5.28442	P_D	4.97423	0.0495346
Fungi	Ascomycota	Sordariomycetes	Sordariales	Coniochaetaceae	Coniochaeta	5.99009	P_D	5.5781	0.0495346
